# Supplementary material for: Classification and prediction of Mycobacterium Avium subsp. Paratuberculosis (MAP) shedding severity in cattle based on young stock heifer faecal microbiota composition using random forest algorithms
Source: Anim Microbiome. 2021 Nov 14;3:78. doi: 10.1186/s42523-021-00143-y (PMC8591832; doi:10.1186/s42523-021-00143-y)
Supplement: Supplementary file 1 — Additional file 1: Sample selection data. [file 42523_2021_143_MOESM1_ESM.csv]

SDATE	C1348	C1349	C1350	C1351	C1352	C1353	C1354	C1355	C1356	C1357	C1358	C1359	C1360	C1361	C1362	C1363	C1364	C1365	C1366	C1367
1999_02_08	Shedding	Shedding	Shedding	Shedding	Shedding	Shedding	Shedding	Shedding	Shedding	Shedding	Shedding	Shedding	Microbime & Shedding	Shedding	Shedding	Microbime & Shedding	Microbime & Shedding	Shedding	Shedding	Shedding
1999_02_22	Microbime & Shedding	Shedding	Shedding	Shedding	Microbime & Shedding	Microbime & Shedding	Microbime & Shedding	Microbime & Shedding	Microbime & Shedding	Microbime & Shedding	Microbime & Shedding	Microbime & Shedding	Shedding	Microbime & Shedding	Microbime & Shedding	Microbime & Shedding	Microbime & Shedding	Microbime & Shedding	Microbime & Shedding	Microbime & Shedding
1999_03_09		Shedding		Shedding			Shedding	Shedding	Shedding	Shedding					Shedding	Shedding		Shedding		Shedding
1999_03_23		Shedding	Shedding	Shedding	Shedding		Shedding	Shedding	Shedding			Shedding	Shedding	Shedding	Shedding		Shedding	Shedding	Shedding	Shedding
1999_04_05		Shedding	Shedding	Shedding	Shedding	Shedding	Shedding	Shedding	Shedding	Shedding	Shedding	Shedding	Shedding	Shedding	Shedding	Shedding	Shedding	Shedding	Shedding	Shedding
1999_04_20	Shedding	Shedding	Shedding	Shedding	Shedding	Shedding	Shedding	Shedding	Shedding	Shedding	Shedding	Shedding	Shedding	Shedding	Shedding	Shedding	Shedding	Shedding	Shedding	Shedding
1999_05_04	Microbime & Shedding	Microbime & Shedding	Microbime & Shedding	Microbime & Shedding	Microbime & Shedding	Microbime & Shedding	Microbime & Shedding	Shedding	Microbime & Shedding	Microbime & Shedding	Microbime & Shedding	Microbime & Shedding	Microbime & Shedding	Microbime & Shedding	Microbime & Shedding	Microbime & Shedding	Microbime & Shedding	Microbime & Shedding	Microbime & Shedding	Microbime & Shedding
1999_05_18	Shedding	Shedding	Shedding	Microbime & Shedding	Shedding	Shedding	Shedding	Shedding	Microbime & Shedding	Shedding	Shedding	Microbime & Shedding	Microbime & Shedding	Shedding	Shedding	Microbime & Shedding	Microbime & Shedding	Shedding	Shedding	Shedding
1999_06_01	Shedding	Shedding	Shedding	Shedding	Shedding	Shedding	Shedding	Shedding	Shedding	Shedding	Shedding	Shedding	Shedding	Shedding	Shedding	Shedding	Shedding	Shedding	Shedding	Shedding
1999_06_15	Microbime & Shedding	Microbime & Shedding	Microbime & Shedding	Shedding	Microbime & Shedding	Microbime & Shedding	Microbime & Shedding	Microbime & Shedding	Microbime & Shedding	Microbime & Shedding	Microbime & Shedding	Microbime & Shedding	Microbime & Shedding	Microbime & Shedding	Microbime & Shedding	Shedding	Shedding	Microbime & Shedding	Microbime & Shedding	Microbime & Shedding
1999_06_28	Microbime & Shedding	Microbime & Shedding	Microbime & Shedding	Shedding	Microbime & Shedding	Microbime & Shedding	Microbime & Shedding	Microbime & Shedding	Microbime & Shedding	Microbime & Shedding	Microbime & Shedding	Microbime & Shedding	Microbime & Shedding	Microbime & Shedding	Microbime & Shedding	Shedding	Shedding	Microbime & Shedding	Microbime & Shedding	Microbime & Shedding
1999_07_12	Shedding	Shedding	Shedding	Shedding	Shedding	Shedding	Shedding	Shedding	Shedding	Shedding	Shedding	Shedding	Shedding	Shedding	Shedding	Shedding	Shedding	Shedding	Shedding	Shedding
1999_07_25	Shedding	Shedding	Shedding	Shedding	Shedding	Shedding	Shedding	Shedding	Shedding	Shedding	Shedding	Shedding	Shedding	Shedding	Shedding	Shedding	Shedding	Shedding	Shedding	Shedding
1999_08_12	Shedding	Shedding	Shedding	Shedding	Shedding	Shedding	Shedding	Shedding	Shedding	Shedding	Shedding	Shedding	Shedding	Shedding	Shedding	Shedding	Shedding	Shedding	Shedding	Shedding
1999_08_25	Shedding	Shedding	Shedding	Shedding	Shedding	Shedding	Shedding	Shedding	Shedding	Shedding	Shedding	Shedding	Shedding	Shedding	Shedding	Shedding	Shedding	Shedding	Shedding	Shedding
1999_09_07	Shedding	Shedding	Shedding	Shedding	Shedding	Shedding	Shedding	Shedding	Shedding	Shedding	Shedding	Microbime & Shedding	Shedding	Shedding	Shedding	Shedding	Shedding	Shedding	Shedding	Shedding
1999_09_27	Shedding	Shedding	Shedding	Microbime & Shedding	Shedding	Shedding	Shedding	Shedding	Shedding	Shedding	Shedding	Shedding	Shedding	Shedding	Shedding	Microbime & Shedding	Microbime & Shedding	Shedding	Shedding	Shedding
1999_10_04	Shedding	Shedding	Shedding	Shedding	Shedding	Shedding	Shedding	Shedding	Shedding	Shedding	Shedding	Shedding	Shedding	Shedding	Shedding	Shedding	Shedding	Shedding	Shedding	Shedding
1999_10_14	Shedding	Shedding	Shedding	Shedding	Shedding	Shedding	Shedding	Shedding	Shedding	Shedding	Shedding	Shedding	Shedding	Shedding	Shedding	Shedding	Shedding	Shedding	Shedding	Shedding
1999_11_01	Shedding	Shedding	Shedding	Shedding	Shedding	Shedding	Shedding	Shedding	Shedding	Shedding	Shedding	Shedding	Shedding	Shedding	Shedding	Shedding	Shedding	Shedding	Shedding	Shedding
1999_11_16	Shedding	Shedding	Shedding	Shedding	Shedding	Shedding	Shedding	Shedding	Shedding	Shedding	Shedding	Shedding	Shedding	Shedding	Shedding	Shedding	Shedding	Shedding	Shedding	Shedding
1999_11_29	Shedding	Shedding	Shedding	Shedding	Shedding	Shedding	Shedding	Shedding	Shedding	Shedding	Shedding	Shedding	Shedding	Shedding	Shedding	Shedding	Shedding	Shedding	Shedding	Shedding
2000_01_10	Shedding	Shedding	Shedding	Shedding	Shedding	Shedding	Shedding	Shedding	Shedding	Shedding	Shedding	Shedding	Microbime & Shedding	Shedding	Shedding	Shedding	Shedding	Shedding	Shedding	Shedding
2000_01_24	Microbime & Shedding	Microbime & Shedding	Shedding	Shedding	Microbime & Shedding	Microbime & Shedding	Microbime & Shedding	Microbime & Shedding	Shedding	Shedding	Microbime & Shedding	Shedding	Microbime & Shedding	Microbime & Shedding	Shedding	Shedding	Shedding	Shedding	Microbime & Shedding	Microbime & Shedding
2000_02_07	Shedding	Shedding	Shedding	Shedding	Shedding	Shedding	Shedding	Shedding	Shedding	Shedding	Shedding	Shedding	Shedding	Shedding	Shedding	Shedding	Shedding	Shedding	Shedding	Shedding
2000_02_21	Shedding	Shedding	Shedding	Shedding	Shedding	Shedding	Shedding	Shedding	Shedding	Shedding	Shedding	Shedding	Shedding	Shedding	Shedding	Shedding	Shedding	Shedding	Shedding	Shedding
2000_03_05	Shedding	Shedding	Shedding	Shedding	Shedding	Shedding	Shedding	Shedding	Shedding	Shedding	Shedding	Shedding	Shedding	Shedding	Shedding	Shedding	Shedding	Shedding	Shedding	Shedding
2000_03_20	Shedding	Shedding	Shedding	Shedding	Shedding	Shedding	Shedding	Shedding	Shedding	Shedding	Shedding	Shedding	Shedding	Shedding	Shedding	Shedding	Shedding	Shedding	Shedding	Shedding
2000_04_03	Shedding	Microbime & Shedding	Microbime & Shedding	Shedding	Shedding	Shedding	Shedding	Microbime & Shedding	Microbime & Shedding	Microbime & Shedding	Shedding	Microbime & Shedding	Microbime & Shedding	Shedding	Microbime & Shedding	Microbime & Shedding	Shedding	Shedding	Shedding	Microbime & Shedding
2000_04_17	Microbime & Shedding	Microbime & Shedding	Microbime & Shedding	Shedding	Microbime & Shedding	Microbime & Shedding	Microbime & Shedding	Microbime & Shedding	Microbime & Shedding	Microbime & Shedding	Microbime & Shedding	Shedding	Microbime & Shedding	Microbime & Shedding	Microbime & Shedding	Shedding	Microbime & Shedding	Microbime & Shedding	Microbime & Shedding	Microbime & Shedding
2000_05_01	Shedding		Shedding	Shedding	Shedding	Shedding	Shedding	Shedding	Shedding	Shedding	Shedding	Shedding	Shedding		Shedding	Shedding	Shedding	Shedding	Shedding	Shedding
2000_05_15	Microbime & Shedding	Microbime & Shedding	Microbime & Shedding	Shedding	Microbime & Shedding	Microbime & Shedding	Microbime & Shedding	Microbime & Shedding	Microbime & Shedding	Microbime & Shedding	Microbime & Shedding	Microbime & Shedding	Microbime & Shedding	Microbime & Shedding	Microbime & Shedding	Shedding	Shedding	Microbime & Shedding	Microbime & Shedding	Microbime & Shedding
2000_05_29	Microbime & Shedding	Shedding	Shedding	Shedding	Shedding	Shedding	Shedding	Shedding	Shedding	Shedding	Shedding	Microbime & Shedding	Shedding	Shedding	Shedding	Microbime & Shedding	Shedding	Shedding	Shedding	Shedding
2000_06_19	Shedding	Shedding	Shedding	Shedding	Shedding	Shedding	Shedding	Shedding	Shedding	Shedding	Shedding	Shedding	Shedding	Shedding	Shedding	Shedding	Shedding	Shedding	Shedding	Shedding
2000_07_03	Shedding	Shedding	Shedding	Shedding	Shedding	Shedding	Shedding	Shedding	Shedding	Shedding	Shedding	Shedding	Shedding	Shedding	Shedding	Shedding	Shedding	Shedding	Shedding	Shedding
2000_07_17	Shedding	Shedding	Shedding	Shedding	Shedding	Shedding	Shedding	Shedding	Shedding	Shedding	Shedding	Shedding	Shedding	Shedding	Shedding	Shedding	Shedding	Shedding	Shedding	Shedding
2000_07_31	Microbime & Shedding	Shedding	Microbime & Shedding	Shedding	Microbime & Shedding	Microbime & Shedding	Microbime & Shedding	Microbime & Shedding	Shedding	Microbime & Shedding	Microbime & Shedding	Microbime & Shedding	Microbime & Shedding	Microbime & Shedding	Microbime & Shedding	Shedding	Shedding	Microbime & Shedding	Microbime & Shedding	Microbime & Shedding
2000_08_14	Microbime & Shedding	Microbime & Shedding	Microbime & Shedding	Microbime & Shedding	Microbime & Shedding	Microbime & Shedding	Microbime & Shedding	Microbime & Shedding	Microbime & Shedding	Microbime & Shedding	Microbime & Shedding	Microbime & Shedding	Shedding	Microbime & Shedding	Microbime & Shedding	Microbime & Shedding	Microbime & Shedding	Microbime & Shedding	Microbime & Shedding	Microbime & Shedding
2000_08_28	Shedding	Shedding	Shedding	Shedding	Shedding	Shedding	Shedding	Shedding	Shedding	Shedding	Shedding	Shedding	Shedding	Shedding	Shedding	Shedding	Shedding	Shedding	Shedding	Shedding
2000_09_13	Shedding	Shedding	Shedding	Shedding	Shedding	Shedding	Shedding	Shedding	Shedding	Shedding	Shedding	Shedding	Shedding	Shedding	Shedding	Shedding	Shedding	Shedding	Shedding	Shedding
2000_09_25	Shedding	Shedding	Shedding	Shedding	Shedding	Shedding	Shedding	Shedding	Shedding	Shedding	Shedding	Shedding	Shedding	Shedding	Shedding	Shedding	Shedding	Shedding	Shedding	Shedding
2000_10_09	Shedding	Shedding	Shedding	Shedding	Shedding	Shedding		Shedding	Shedding	Shedding	Shedding	Shedding	Shedding	Shedding	Shedding	Shedding	Shedding	Shedding	Shedding	Shedding
2000_10_23	Shedding	Shedding	Shedding	Shedding	Shedding	Shedding		Shedding	Shedding	Shedding	Shedding	Shedding	Shedding	Shedding	Shedding	Shedding	Shedding	Shedding	Shedding	Shedding
2000_11_06	Shedding	Shedding	Shedding	Shedding	Shedding	Shedding		Shedding	Shedding	Shedding	Shedding	Shedding	Shedding	Shedding	Shedding	Shedding	Shedding		Shedding	Shedding
2000_11_19	Shedding	Shedding	Shedding	Shedding	Shedding			Shedding	Shedding	Shedding	Shedding	Shedding	Shedding	Shedding	Shedding	Shedding	Shedding		Shedding	Shedding
2000_12_04	Shedding	Shedding	Shedding	Shedding	Shedding			Shedding	Shedding	Shedding	Shedding	Shedding	Shedding	Shedding	Shedding	Shedding	Shedding			Shedding
2001_01_08	Shedding	Shedding	Shedding	Microbime & Shedding				Shedding	Shedding	Shedding	Shedding	Shedding	Shedding		Shedding	Microbime & Shedding	Microbime & Shedding			Shedding
2001_01_22	Shedding	Shedding	Shedding	Shedding				Shedding	Microbime & Shedding	Shedding	Shedding	Microbime & Shedding	Microbime & Shedding		Shedding	Shedding	Shedding			Shedding
2001_02_05	Microbime & Shedding	Shedding	Shedding					Shedding	Shedding	Shedding	Shedding	Shedding	Shedding		Shedding	Shedding	Shedding			Shedding
2001_02_19		Shedding	Shedding	Shedding				Shedding	Shedding	Shedding	Shedding	Shedding	Shedding		Shedding	Shedding	Shedding			Shedding
2001_03_05		Shedding	Shedding	Shedding				Shedding	Shedding	Shedding	Shedding	Shedding	Shedding		Shedding	Shedding	Shedding			Shedding
2001_03_19		Shedding	Shedding	Shedding				Shedding	Shedding	Shedding	Shedding	Shedding	Shedding		Shedding	Shedding	Shedding			Shedding
2001_04_02		Shedding	Shedding	Shedding				Shedding	Shedding	Shedding	Microbime & Shedding	Shedding	Shedding		Shedding	Shedding	Shedding			Shedding
2001_04_23		Shedding	Shedding	Shedding				Shedding	Shedding	Shedding		Shedding	Shedding		Shedding		Shedding			Shedding
2001_05_07		Shedding	Shedding	Microbime & Shedding				Shedding	Microbime & Shedding	Shedding		Microbime & Shedding	Microbime & Shedding		Shedding	Microbime & Shedding	Microbime & Shedding			Shedding
2001_05_28		Shedding	Shedding	Shedding				Shedding	Shedding	Shedding		Shedding	Shedding		Shedding	Shedding	Shedding			Shedding
2001_06_11		Shedding	Shedding	Shedding				Shedding	Shedding	Shedding		Shedding	Shedding		Shedding	Shedding	Shedding			Shedding
2001_06_21		Shedding	Shedding	Shedding				Shedding	Shedding	Shedding		Shedding	Shedding		Shedding	Shedding	Shedding			Shedding
2001_07_09		Microbime & Shedding	Microbime & Shedding	Shedding				Microbime & Shedding	Shedding	Microbime & Shedding		Shedding	Shedding		Microbime & Shedding	Shedding	Shedding			Microbime & Shedding
2001_07_23		Shedding	Shedding	Shedding				Shedding	Shedding	Shedding		Shedding	Shedding		Shedding	Shedding	Shedding			Shedding
2001_08_06		Shedding	Shedding	Microbime & Shedding				Shedding	Microbime & Shedding	Shedding		Shedding	Microbime & Shedding		Shedding	Microbime & Shedding	Microbime & Shedding			Shedding
2001_08_20		Shedding	Shedding	Shedding				Shedding	Shedding	Shedding		Microbime & Shedding	Shedding		Shedding	Shedding	Shedding			Shedding
2001_09_03		Microbime & Shedding	Microbime & Shedding	Shedding				Microbime & Shedding	Shedding	Microbime & Shedding		Shedding	Microbime & Shedding		Microbime & Shedding	Shedding	Shedding			Shedding
2001_09_17		Shedding	Shedding	Microbime & Shedding				Shedding	Microbime & Shedding	Shedding		Microbime & Shedding	Microbime & Shedding		Shedding	Microbime & Shedding	Microbime & Shedding			Shedding
2001_10_01		Shedding	Shedding	Shedding				Shedding	Shedding	Shedding		Shedding	Shedding		Shedding	Shedding	Shedding			Shedding
2001_10_15		Shedding	Shedding	Shedding				Shedding	Shedding	Shedding		Shedding	Shedding		Shedding	Shedding	Shedding			Shedding
2001_10_29		Shedding	Shedding	Shedding				Shedding	Shedding	Shedding		Shedding	Shedding		Shedding	Shedding	Shedding			Shedding
2001_11_11		Shedding	Shedding	Shedding				Shedding	Shedding	Shedding		Shedding	Shedding		Shedding	Shedding	Shedding			Shedding
2001_11_26		Shedding	Shedding	Shedding				Shedding	Shedding	Shedding		Shedding	Shedding		Shedding	Shedding	Shedding			Shedding
2001_12_10		Shedding	Shedding	Microbime & Shedding				Shedding	Shedding	Shedding		Shedding	Shedding		Shedding	Microbime & Shedding	Microbime & Shedding			Shedding
2002_01_07		Shedding	Shedding	Shedding				Shedding	Shedding	Shedding		Shedding	Shedding		Shedding	Shedding	Shedding			Shedding
2002_01_21		Shedding	Shedding	Shedding				Shedding	Shedding	Shedding		Shedding	Shedding		Shedding	Shedding	Shedding			Shedding
2002_02_04		Shedding	Shedding	Shedding				Shedding	Shedding	Shedding		Shedding	Shedding		Shedding	Shedding	Shedding			Shedding
2002_02_18		Shedding	Shedding	Shedding				Shedding	Shedding	Shedding		Shedding	Shedding		Shedding	Shedding	Shedding			Shedding
2002_03_03		Shedding	Shedding	Shedding				Shedding	Shedding	Shedding		Shedding	Shedding		Shedding	Shedding	Shedding			Shedding
2002_03_17		Shedding	Shedding	Microbime & Shedding				Shedding	Microbime & Shedding	Shedding		Microbime & Shedding	Shedding		Shedding	Microbime & Shedding	Microbime & Shedding			Shedding
2002_04_08		Shedding	Shedding	Shedding				Shedding	Shedding	Shedding		Shedding	Shedding		Shedding	Shedding	Shedding			Shedding
2002_04_22		Shedding	Shedding	Shedding				Shedding	Shedding	Shedding		Shedding	Microbime & Shedding		Shedding	Shedding	Shedding			Microbime & Shedding
2002_05_13		Microbime & Shedding	Microbime & Shedding	Microbime & Shedding				Microbime & Shedding	Microbime & Shedding	Microbime & Shedding		Shedding	Microbime & Shedding		Microbime & Shedding	Microbime & Shedding	Microbime & Shedding			Shedding
2002_05_28		Shedding	Shedding	Shedding				Shedding	Shedding	Shedding		Shedding	Shedding		Shedding	Shedding	Shedding			Shedding
2002_06_11		Shedding	Shedding	Shedding				Shedding	Shedding	Shedding		Shedding	Shedding		Shedding	Shedding	Shedding			Shedding
2002_06_25		Shedding	Shedding	Shedding				Shedding	Shedding	Shedding		Shedding	Shedding		Shedding	Shedding	Shedding			Shedding
2002_07_08		Shedding	Shedding	Shedding				Shedding	Shedding	Shedding		Shedding	Shedding		Shedding	Shedding	Shedding			Shedding
2002_07_23		Shedding	Shedding	Shedding				Shedding	Shedding	Shedding		Shedding	Shedding		Shedding	Shedding	Shedding			Shedding
2002_08_05		Shedding	Shedding	Shedding				Shedding	Shedding	Shedding		Shedding	Shedding		Shedding	Shedding	Shedding			Shedding
2002_08_20		Shedding	Shedding	Shedding				Shedding	Shedding	Shedding		Shedding	Shedding		Shedding	Shedding	Shedding			Shedding
2002_09_02		Shedding	Shedding	Microbime & Shedding				Shedding	Microbime & Shedding	Shedding		Microbime & Shedding	Microbime & Shedding		Shedding	Microbime & Shedding	Microbime & Shedding			Shedding
2002_09_16		Shedding	Shedding	Shedding				Shedding	Shedding	Shedding		Shedding	Shedding		Shedding	Shedding	Shedding			Shedding
2002_10_01		Shedding	Shedding	Shedding				Shedding	Shedding	Shedding		Shedding	Shedding		Shedding	Shedding	Shedding			Shedding
2002_10_16		Shedding	Shedding	Microbime & Shedding				Shedding	Microbime & Shedding	Shedding		Microbime & Shedding	Microbime & Shedding		Shedding	Microbime & Shedding	Microbime & Shedding			Shedding
2002_10_28		Shedding	Shedding	Shedding				Shedding	Shedding	Shedding		Shedding	Shedding		Shedding	Shedding	Shedding			Shedding
2002_11_11		Shedding	Shedding	Shedding				Shedding	Shedding	Shedding		Shedding	Shedding		Shedding	Shedding	Shedding			Shedding
2002_11_25		Shedding	Shedding	Shedding				Shedding	Shedding	Shedding		Shedding	Shedding		Shedding	Shedding	Shedding			Shedding
2002_12_09		Shedding	Shedding	Shedding				Shedding	Shedding	Shedding		Shedding	Shedding		Shedding	Shedding	Shedding			Shedding
2003_01_06		Shedding	Shedding	Shedding				Shedding	Shedding	Shedding		Shedding	Shedding		Shedding	Shedding	Shedding			Shedding
2003_02_03		Shedding	Shedding	Shedding				Shedding	Microbime & Shedding	Shedding		Microbime & Shedding	Microbime & Shedding		Shedding	Shedding	Shedding			Shedding
2003_03_01		Shedding	Microbime & Shedding	Microbime & Shedding				Shedding	Shedding	Shedding		Shedding	Shedding		Shedding	Microbime & Shedding	Microbime & Shedding			Shedding
2003_03_31		Microbime & Shedding		Shedding				Microbime & Shedding	Shedding	Shedding		Shedding	Shedding		Microbime & Shedding	Shedding	Shedding			Microbime & Shedding
2003_05_05		Shedding		Microbime & Shedding				Shedding	Microbime & Shedding			Microbime & Shedding	Microbime & Shedding		Shedding	Microbime & Shedding	Microbime & Shedding			Shedding
2003_06_02		Shedding						Shedding	Shedding			Shedding	Shedding		Shedding	Shedding	Shedding			Shedding
2003_06_30		Shedding						Shedding	Shedding			Shedding	Shedding		Shedding	Shedding	Shedding
2003_07_28								Shedding	Shedding			Shedding	Shedding		Shedding	Shedding	Shedding
2003_08_27								Shedding	Shedding				Shedding		Shedding	Shedding
