# Supplementary material for: Classification and prediction of Mycobacterium Avium subsp. Paratuberculosis (MAP) shedding severity in cattle based on young stock heifer faecal microbiota composition using random forest algorithms
Source: Anim Microbiome. 2021 Nov 14;3:78. doi: 10.1186/s42523-021-00143-y (PMC8591832; doi:10.1186/s42523-021-00143-y)
Supplement: Supplementary file 2 — Additional file 2: Sample metadata. [file 42523_2021_143_MOESM2_ESM.csv]

	CowN	SDATE	Year	Month	Day	SheddingScore	AgeMonth	Diet	NewId
1	C1351	2001_12_10	2001	12	10	+++	38	Solid	C1351_2001_12_10
2	C1351	2002_05_13	2002	5	13	+++	43	Solid	C1351_2002_05_13
3	C1351	2000_08_14	2000	8	14	+	21	Solid	C1351_2000_08_14
4	C1351	2002_10_16	2002	10	16	+++	49	Solid	C1351_2002_10_16
5	C1351	2002_03_17	2002	3	17	+++	41	Solid	C1351_2002_03_17
6	C1351	2001_09_17	2001	9	17	+++	35	Solid	C1351_2001_09_17
7	C1351	1999_05_18	1999	5	18	+	5	Solid	C1351_1999_05_18
8	C1351	2002_09_02	2002	9	2	+++	47	Solid	C1351_2002_09_02
9	C1351	1999_09_27	1999	9	27	++	9	Solid	C1351_1999_09_27
10	C1351	2003_03_01	2003	3	1	+++	54	Solid	C1351_2003_03_01
11	C1351	2003_05_05	2003	5	5	+++	56	Solid	C1351_2003_05_05
12	C1351	2001_08_06	2001	8	6	+++	33	Solid	C1351_2001_08_06
13	C1351	2001_05_07	2001	5	7	+++	30	Solid	C1351_2001_05_07
14	C1351	2001_01_08	2001	1	8	+++	26	Solid	C1351_2001_01_08
15	C1356	2002_05_13	2002	5	13	+	43	Solid	C1356_2002_05_13
16	C1356	2002_10_16	2002	10	16	+	49	Solid	C1356_2002_10_16
17	C1356	2000_08_14	2000	8	14	+	21	Solid	C1356_2000_08_14
18	C1356	1999_05_18	1999	5	18	+	5	Solid	C1356_1999_05_18
19	C1356	2000_04_17	2000	4	17	0	17	Solid	C1356_2000_04_17
20	C1356	2001_09_17	2001	9	17	0	35	Solid	C1356_2001_09_17
21	C1356	2002_03_17	2002	3	17	+	41	Solid	C1356_2002_03_17
22	C1356	2001_01_22	2001	1	22	0	27	Solid	C1356_2001_01_22
23	C1356	2002_09_02	2002	9	2	++	47	Solid	C1356_2002_09_02
24	C1356	2003_02_03	2003	2	3	0	53	Solid	C1356_2003_02_03
25	C1356	2003_05_05	2003	5	5	+	56	Solid	C1356_2003_05_05
26	C1356	2001_08_06	2001	8	6	+	33	Solid	C1356_2001_08_06
27	C1356	2001_05_07	2001	5	7	+++	30	Solid	C1356_2001_05_07
29	C1359	2002_10_16	2002	10	16	++	49	Solid	C1359_2002_10_16
30	C1359	2000_08_14	2000	8	14	+	21	Solid	C1359_2000_08_14
31	C1359	1999_05_18	1999	5	18	+	5	Solid	C1359_1999_05_18
32	C1359	2001_09_17	2001	9	17	+	35	Solid	C1359_2001_09_17
33	C1359	2002_03_17	2002	3	17	0	41	Solid	C1359_2002_03_17
34	C1359	2001_08_20	2001	8	20	0	34	Solid	C1359_2001_08_20
35	C1359	2001_01_22	2001	1	22	+	27	Solid	C1359_2001_01_22
36	C1359	2002_09_02	2002	9	2	0	47	Solid	C1359_2002_09_02
37	C1359	2003_02_03	2003	2	3	0	53	Solid	C1359_2003_02_03
38	C1359	2003_05_05	2003	5	5	+	56	Solid	C1359_2003_05_05
39	C1359	2001_05_07	2001	5	7	0	30	Solid	C1359_2001_05_07
40	C1359	1999_09_07	1999	9	7	0	9	Solid	C1359_1999_09_07
41	C1360	2002_05_13	2002	5	13	+	43	Solid	C1360_2002_05_13
42	C1360	2002_10_16	2002	10	16	+++	49	Solid	C1360_2002_10_16
43	C1360	1999_02_08	1999	2	8	0	1	Milk	C1360_1999_02_08
44	C1360	1999_05_18	1999	5	18	+	5	Solid	C1360_1999_05_18
45	C1360	2001_09_17	2001	9	17	0	35	Solid	C1360_2001_09_17
47	C1360	2001_01_22	2001	1	22	0	27	Solid	C1360_2001_01_22
48	C1360	2002_09_02	2002	9	2	0	47	Solid	C1360_2002_09_02
49	C1360	2003_02_03	2003	2	3	+	53	Solid	C1360_2003_02_03
50	C1360	2001_09_03	2001	9	3	0	35	Solid	C1360_2001_09_03
51	C1360	2003_05_05	2003	5	5	+	56	Solid	C1360_2003_05_05
52	C1360	2001_08_06	2001	8	6	0	33	Solid	C1360_2001_08_06
53	C1360	2001_05_07	2001	5	7	0	30	Solid	C1360_2001_05_07
54	C1363	2001_12_10	2001	12	10	+++	38	Solid	C1363_2001_12_10
55	C1363	2002_05_13	2002	5	13	+++	43	Solid	C1363_2002_05_13
56	C1363	2000_08_14	2000	8	14	+++	21	Solid	C1363_2000_08_14
57	C1363	2002_10_16	2002	10	16	+++	49	Solid	C1363_2002_10_16
58	C1363	2002_03_17	2002	3	17	+++	41	Solid	C1363_2002_03_17
59	C1363	2001_09_17	2001	9	17	+++	35	Solid	C1363_2001_09_17
60	C1363	1999_05_18	1999	5	18	+	5	Solid	C1363_1999_05_18
61	C1363	2002_09_02	2002	9	2	+++	47	Solid	C1363_2002_09_02
62	C1363	1999_09_27	1999	9	27	+	9	Solid	C1363_1999_09_27
63	C1363	2003_03_01	2003	3	1	+++	54	Solid	C1363_2003_03_01
64	C1363	2003_05_05	2003	5	5	+++	56	Solid	C1363_2003_05_05
65	C1363	2001_08_06	2001	8	6	+++	33	Solid	C1363_2001_08_06
66	C1363	2001_05_07	2001	5	7	+++	30	Solid	C1363_2001_05_07
67	C1363	1999_02_08	1999	2	8	0	1	Milk	C1363_1999_02_08
68	C1363	2001_01_08	2001	1	8	++	26	Solid	C1363_2001_01_08
69	C1364	2001_12_10	2001	12	10	+++	38	Solid	C1364_2001_12_10
70	C1364	2002_05_13	2002	5	13	+++	43	Solid	C1364_2002_05_13
71	C1364	2000_08_14	2000	8	14	0	21	Solid	C1364_2000_08_14
72	C1364	2002_10_16	2002	10	16	+++	49	Solid	C1364_2002_10_16
73	C1364	2002_03_17	2002	3	17	+++	41	Solid	C1364_2002_03_17
74	C1364	2000_04_17	2000	4	17	+++	17	Solid	C1364_2000_04_17
75	C1364	2001_09_17	2001	9	17	+++	35	Solid	C1364_2001_09_17
76	C1364	1999_05_18	1999	5	18	+	5	Solid	C1364_1999_05_18
77	C1364	2002_09_02	2002	9	2	+++	47	Solid	C1364_2002_09_02
78	C1364	1999_09_27	1999	9	27	+	9	Solid	C1364_1999_09_27
79	C1364	2003_03_01	2003	3	1	+++	54	Solid	C1364_2003_03_01
80	C1364	2003_05_05	2003	5	5	+++	56	Solid	C1364_2003_05_05
81	C1364	2001_08_06	2001	8	6	+++	33	Solid	C1364_2001_08_06
82	C1364	2001_05_07	2001	5	7	+++	30	Solid	C1364_2001_05_07
83	C1364	1999_02_08	1999	2	8	0	1	Milk	C1364_1999_02_08
84	C1364	2001_01_08	2001	1	8	0	26	Solid	C1364_2001_01_08
85	C1348	1999_02_22	1999	2	22	+	1	Milk	C1348_1999_02_22
86	C1352	1999_02_22	1999	2	22	+	1	Milk	C1352_1999_02_22
87	C1353	1999_02_22	1999	2	22	+	1	Milk	C1353_1999_02_22
88	C1354	1999_02_22	1999	2	22	+	1	Milk	C1354_1999_02_22
89	C1355	1999_02_22	1999	2	22	+	1	Milk	C1355_1999_02_22
90	C1356	1999_02_22	1999	2	22	+	1	Milk	C1356_1999_02_22
91	C1357	1999_02_22	1999	2	22	+	1	Milk	C1357_1999_02_22
92	C1358	1999_02_22	1999	2	22	+	1	Milk	C1358_1999_02_22
93	C1359	1999_02_22	1999	2	22	+	1	Milk	C1359_1999_02_22
94	C1361	1999_02_22	1999	2	22	+	1	Milk	C1361_1999_02_22
95	C1362	1999_02_22	1999	2	22	+	1	Milk	C1362_1999_02_22
96	C1363	1999_02_22	1999	2	22	+	1	Milk	C1363_1999_02_22
97	C1364	1999_02_22	1999	2	22	+	1	Milk	C1364_1999_02_22
98	C1365	1999_02_22	1999	2	22	+	1	Milk	C1365_1999_02_22
99	C1366	1999_02_22	1999	2	22	+	1	Milk	C1366_1999_02_22
100	C1367	1999_02_22	1999	2	22	+	1	Milk	C1367_1999_02_22
101	C1348	1999_05_04	1999	5	4	+	4	Solid	C1348_1999_05_04
102	C1349	1999_05_04	1999	5	4	+	4	Solid	C1349_1999_05_04
103	C1350	1999_05_04	1999	5	4	+	4	Solid	C1350_1999_05_04
104	C1351	1999_05_04	1999	5	4	+	4	Solid	C1351_1999_05_04
105	C1352	1999_05_04	1999	5	4	+	4	Solid	C1352_1999_05_04
106	C1353	1999_05_04	1999	5	4	+	4	Solid	C1353_1999_05_04
107	C1354	1999_05_04	1999	5	4	+	4	Solid	C1354_1999_05_04
108	C1356	1999_05_04	1999	5	4	+	4	Solid	C1356_1999_05_04
109	C1357	1999_05_04	1999	5	4	+	4	Solid	C1357_1999_05_04
110	C1358	1999_05_04	1999	5	4	+	4	Solid	C1358_1999_05_04
111	C1359	1999_05_04	1999	5	4	+	4	Solid	C1359_1999_05_04
112	C1360	1999_05_04	1999	5	4	+	4	Solid	C1360_1999_05_04
113	C1361	1999_05_04	1999	5	4	+	4	Solid	C1361_1999_05_04
114	C1362	1999_05_04	1999	5	4	+	4	Solid	C1362_1999_05_04
115	C1363	1999_05_04	1999	5	4	+	4	Solid	C1363_1999_05_04
116	C1364	1999_05_04	1999	5	4	+	4	Solid	C1364_1999_05_04
117	C1365	1999_05_04	1999	5	4	+	4	Solid	C1365_1999_05_04
118	C1366	1999_05_04	1999	5	4	+	4	Solid	C1366_1999_05_04
119	C1367	1999_05_04	1999	5	4	+	4	Solid	C1367_1999_05_04
120	C1348	1999_06_15	1999	6	15	+	6	Solid	C1348_1999_06_15
121	C1349	1999_06_15	1999	6	15	+	6	Solid	C1349_1999_06_15
122	C1350	1999_06_15	1999	6	15	+	6	Solid	C1350_1999_06_15
123	C1352	1999_06_15	1999	6	15	+	6	Solid	C1352_1999_06_15
124	C1353	1999_06_15	1999	6	15	+	6	Solid	C1353_1999_06_15
125	C1354	1999_06_15	1999	6	15	+	6	Solid	C1354_1999_06_15
126	C1355	1999_06_15	1999	6	15	+	6	Solid	C1355_1999_06_15
127	C1356	1999_06_15	1999	6	15	+	6	Solid	C1356_1999_06_15
128	C1357	1999_06_15	1999	6	15	+	6	Solid	C1357_1999_06_15
129	C1358	1999_06_15	1999	6	15	+	6	Solid	C1358_1999_06_15
130	C1359	1999_06_15	1999	6	15	+	6	Solid	C1359_1999_06_15
131	C1360	1999_06_15	1999	6	15	+	6	Solid	C1360_1999_06_15
132	C1361	1999_06_15	1999	6	15	+	6	Solid	C1361_1999_06_15
133	C1362	1999_06_15	1999	6	15	+	6	Solid	C1362_1999_06_15
134	C1365	1999_06_15	1999	6	15	+	6	Solid	C1365_1999_06_15
135	C1366	1999_06_15	1999	6	15	+	6	Solid	C1366_1999_06_15
136	C1367	1999_06_15	1999	6	15	+	6	Solid	C1367_1999_06_15
137	C1348	1999_06_28	1999	6	28	+	6	Solid	C1348_1999_06_28
138	C1349	1999_06_28	1999	6	28	+	6	Solid	C1349_1999_06_28
139	C1350	1999_06_28	1999	6	28	0	6	Solid	C1350_1999_06_28
140	C1352	1999_06_28	1999	6	28	+	6	Solid	C1352_1999_06_28
141	C1353	1999_06_28	1999	6	28	+	6	Solid	C1353_1999_06_28
142	C1354	1999_06_28	1999	6	28	+	6	Solid	C1354_1999_06_28
143	C1355	1999_06_28	1999	6	28	+	6	Solid	C1355_1999_06_28
144	C1356	1999_06_28	1999	6	28	+	6	Solid	C1356_1999_06_28
145	C1357	1999_06_28	1999	6	28	+	6	Solid	C1357_1999_06_28
146	C1358	1999_06_28	1999	6	28	+	6	Solid	C1358_1999_06_28
147	C1359	1999_06_28	1999	6	28	+	6	Solid	C1359_1999_06_28
148	C1360	1999_06_28	1999	6	28	+	6	Solid	C1360_1999_06_28
149	C1361	1999_06_28	1999	6	28	0	6	Solid	C1361_1999_06_28
150	C1362	1999_06_28	1999	6	28	+	6	Solid	C1362_1999_06_28
151	C1365	1999_06_28	1999	6	28	+	6	Solid	C1365_1999_06_28
152	C1366	1999_06_28	1999	6	28	0	6	Solid	C1366_1999_06_28
153	C1367	1999_06_28	1999	6	28	0	6	Solid	C1367_1999_06_28
154	C1348	2000_05_15	2000	5	15	0	17	Solid	C1348_2000_05_15
155	C1349	2000_05_15	2000	5	15	+++	17	Solid	C1349_2000_05_15
156	C1350	2000_05_15	2000	5	15	++	17	Solid	C1350_2000_05_15
157	C1352	2000_05_15	2000	5	15	0	17	Solid	C1352_2000_05_15
158	C1353	2000_05_15	2000	5	15	0	17	Solid	C1353_2000_05_15
159	C1354	2000_05_15	2000	5	15	++	17	Solid	C1354_2000_05_15
160	C1355	2000_05_15	2000	5	15	0	17	Solid	C1355_2000_05_15
161	C1356	2000_05_15	2000	5	15	0	17	Solid	C1356_2000_05_15
162	C1357	2000_05_15	2000	5	15	0	17	Solid	C1357_2000_05_15
163	C1358	2000_05_15	2000	5	15	0	17	Solid	C1358_2000_05_15
164	C1359	2000_05_15	2000	5	15	+	17	Solid	C1359_2000_05_15
165	C1360	2000_05_15	2000	5	15	+	17	Solid	C1360_2000_05_15
166	C1361	2000_05_15	2000	5	15	+	17	Solid	C1361_2000_05_15
167	C1362	2000_05_15	2000	5	15	+	17	Solid	C1362_2000_05_15
168	C1365	2000_05_15	2000	5	15	0	17	Solid	C1365_2000_05_15
169	C1366	2000_05_15	2000	5	15	0	17	Solid	C1366_2000_05_15
170	C1367	2000_05_15	2000	5	15	0	17	Solid	C1367_2000_05_15
171	C1349	2003_03_31	2003	3	31	+++	55	Solid	C1349_2003_03_31
172	C1357	2001_07_09	2001	7	9	0	33	Solid	C1357_2001_07_09
173	C1359	2000_04_03	2000	4	3	0	16	Solid	C1359_2000_04_03
174	C1363	2000_04_03	2000	4	3	0	16	Solid	C1363_2000_04_03
175	C1350	2001_09_03	2001	9	3	+	35	Solid	C1350_2001_09_03
176	C1350	2000_04_17	2000	4	17	+	17	Solid	C1350_2000_04_17
177	C1350	2000_04_03	2000	4	3	0	16	Solid	C1350_2000_04_03
178	C1356	2000_04_03	2000	4	3	0	16	Solid	C1356_2000_04_03
179	C1348	2000_05_29	2000	5	29	0	18	Solid	C1348_2000_05_29
180	C1360	2000_01_10	2000	1	10	0	13	Solid	C1360_2000_01_10
181	C1354	2000_01_24	2000	1	24	0	13	Solid	C1354_2000_01_24
182	C1365	2000_07_31	2000	7	31	0	20	Solid	C1365_2000_07_31
183	C1355	2000_08_14	2000	8	14	0	21	Solid	C1355_2000_08_14
184	C1354	2000_08_14	2000	8	14	+++	21	Solid	C1354_2000_08_14
185	C1357	2000_04_03	2000	4	3	0	16	Solid	C1357_2000_04_03
186	C1362	2003_03_31	2003	3	31	+	55	Solid	C1362_2003_03_31
187	C1355	2000_04_17	2000	4	17	0	17	Solid	C1355_2000_04_17
188	C1367	2000_04_17	2000	4	17	+	17	Solid	C1367_2000_04_17
189	C1349	2000_04_03	2000	4	3	0	16	Solid	C1349_2000_04_03
190	C1349	2001_07_09	2001	7	9	+	33	Solid	C1349_2001_07_09
191	C1350	2000_07_31	2000	7	31	+	20	Solid	C1350_2000_07_31
192	C1361	2000_07_31	2000	7	31	++	20	Solid	C1361_2000_07_31
193	C1360	2000_01_24	2000	1	24	0	13	Solid	C1360_2000_01_24
194	C1366	2000_01_24	2000	1	24	0	13	Solid	C1366_2000_01_24
195	C1365	2000_08_14	2000	8	14	+	21	Solid	C1365_2000_08_14
196	C1349	2000_08_14	2000	8	14	+	21	Solid	C1349_2000_08_14
197	C1348	2001_02_05	2001	2	5	+	27	Solid	C1348_2001_02_05
198	C1361	2000_04_17	2000	4	17	0	17	Solid	C1361_2000_04_17
199	C1353	2000_04_17	2000	4	17	+	17	Solid	C1353_2000_04_17
200	C1362	2001_07_09	2001	7	9	+	33	Solid	C1362_2001_07_09
201	C1349	2000_04_17	2000	4	17	+	17	Solid	C1349_2000_04_17
202	C1362	2000_08_14	2000	8	14	+	21	Solid	C1362_2000_08_14
203	C1352	2000_07_31	2000	7	31	+	20	Solid	C1352_2000_07_31
204	C1359	2000_07_31	2000	7	31	0	20	Solid	C1359_2000_07_31
205	C1348	2000_01_24	2000	1	24	+	13	Solid	C1348_2000_01_24
206	C1354	2000_07_31	2000	7	31	+++	20	Solid	C1354_2000_07_31
207	C1366	2000_08_14	2000	8	14	0	21	Solid	C1366_2000_08_14
208	C1355	2001_07_09	2001	7	9	0	33	Solid	C1355_2001_07_09
209	C1362	2002_05_13	2002	5	13	0	43	Solid	C1362_2002_05_13
210	C1367	2003_03_31	2003	3	31	+++	55	Solid	C1367_2003_03_31
211	C1352	2000_04_17	2000	4	17	+	17	Solid	C1352_2000_04_17
212	C1365	2000_04_17	2000	4	17	+	17	Solid	C1365_2000_04_17
213	C1352	2000_08_14	2000	8	14	+	21	Solid	C1352_2000_08_14
214	C1349	2002_05_13	2002	5	13	+++	43	Solid	C1349_2002_05_13
215	C1353	2000_07_31	2000	7	31	+++	20	Solid	C1353_2000_07_31
216	C1357	2000_07_31	2000	7	31	0	20	Solid	C1357_2000_07_31
217	C1355	2000_07_31	2000	7	31	0	20	Solid	C1355_2000_07_31
218	C1366	2000_07_31	2000	7	31	+	20	Solid	C1366_2000_07_31
219	C1367	2000_08_14	2000	8	14	0	21	Solid	C1367_2000_08_14
220	C1355	2002_05_13	2002	5	13	+	43	Solid	C1355_2002_05_13
221	C1367	2000_04_03	2000	4	3	0	16	Solid	C1367_2000_04_03
222	C1362	2001_09_03	2001	9	3	+	35	Solid	C1362_2001_09_03
223	C1366	2000_04_17	2000	4	17	+	17	Solid	C1366_2000_04_17
224	C1363	2000_05_29	2000	5	29	++	18	Solid	C1363_2000_05_29
225	C1357	2002_05_13	2002	5	13	0	43	Solid	C1357_2002_05_13
226	C1367	2001_07_09	2001	7	9	0	33	Solid	C1367_2001_07_09
227	C1348	2000_07_31	2000	7	31	+	20	Solid	C1348_2000_07_31
228	C1359	2000_05_29	2000	5	29	0	18	Solid	C1359_2000_05_29
229	C1362	2000_07_31	2000	7	31	++	20	Solid	C1362_2000_07_31
230	C1358	2000_07_31	2000	7	31	+	20	Solid	C1358_2000_07_31
231	C1350	2000_08_14	2000	8	14	0	21	Solid	C1350_2000_08_14
232	C1357	2000_08_14	2000	8	14	0	21	Solid	C1357_2000_08_14
233	C1362	2000_04_03	2000	4	3	0	16	Solid	C1362_2000_04_03
234	C1357	2000_04_17	2000	4	17	0	17	Solid	C1357_2000_04_17
235	C1354	2000_04_17	2000	4	17	+	17	Solid	C1354_2000_04_17
236	C1358	2001_04_02	2001	4	2	0	29	Solid	C1358_2001_04_02
237	C1360	2000_04_03	2000	4	3	0	16	Solid	C1360_2000_04_03
238	C1358	2000_08_14	2000	8	14	+	21	Solid	C1358_2000_08_14
239	C1367	2002_04_22	2002	4	22	+	43	Solid	C1367_2002_04_22
240	C1367	2000_01_24	2000	1	24	0	13	Solid	C1367_2000_01_24
241	C1355	2000_01_24	2000	1	24	0	13	Solid	C1355_2000_01_24
242	C1349	2000_01_24	2000	1	24	0	13	Solid	C1349_2000_01_24
243	C1350	2001_07_09	2001	7	9	0	33	Solid	C1350_2001_07_09
244	C1348	2000_08_14	2000	8	14	0	21	Solid	C1348_2000_08_14
245	C1355	2000_04_03	2000	4	3	0	16	Solid	C1355_2000_04_03
246	C1349	2001_09_03	2001	9	3	+	35	Solid	C1349_2001_09_03
247	C1360	2000_04_17	2000	4	17	++	17	Solid	C1360_2000_04_17
248	C1357	2001_09_03	2001	9	3	0	35	Solid	C1357_2001_09_03
249	C1350	2003_03_01	2003	3	1	++	54	Solid	C1350_2003_03_01
250	C1348	2000_04_17	2000	4	17	0	17	Solid	C1348_2000_04_17
251	C1360	2000_07_31	2000	7	31	0	20	Solid	C1360_2000_07_31
252	C1367	2000_07_31	2000	7	31	0	20	Solid	C1367_2000_07_31
253	C1353	2000_01_24	2000	1	24	0	13	Solid	C1353_2000_01_24
254	C1361	2000_01_24	2000	1	24	0	13	Solid	C1361_2000_01_24
255	C1361	2000_08_14	2000	8	14	+	21	Solid	C1361_2000_08_14
256	C1353	2000_08_14	2000	8	14	0	21	Solid	C1353_2000_08_14
257	C1355	2001_09_03	2001	9	3	0	35	Solid	C1355_2001_09_03
258	C1355	2003_03_31	2003	3	31	+	55	Solid	C1355_2003_03_31
259	C1358	2000_04_17	2000	4	17	0	17	Solid	C1358_2000_04_17
260	C1350	2002_05_13	2002	5	13	+++	43	Solid	C1350_2002_05_13
261	C1362	2000_04_17	2000	4	17	++	17	Solid	C1362_2000_04_17
262	C1352	2000_01_24	2000	1	24	0	13	Solid	C1352_2000_01_24
263	C1360	2002_04_22	2002	4	22	+	43	Solid	C1360_2002_04_22
264	C1358	2000_01_24	2000	1	24	0	13	Solid	C1358_2000_01_24
