# Supplementary material for: Classification and prediction of Mycobacterium Avium subsp. Paratuberculosis (MAP) shedding severity in cattle based on young stock heifer faecal microbiota composition using random forest algorithms
Source: Anim Microbiome. 2021 Nov 14;3:78. doi: 10.1186/s42523-021-00143-y (PMC8591832; doi:10.1186/s42523-021-00143-y)
Supplement: Supplementary file 3 — Additional file 3: Fecal shedding intensity data. [file 42523_2021_143_MOESM3_ESM.csv]

SDATE	1348	1349	1350	1351	1352	1353	1354	1355	1356	1357	1358	1359	1360	1361	1362	1363	1364	1365	1366	1367
1999-02-08	0	0	0	0	0	0	0	0	0	0	0	0	0	0	0	0	0	0	0	0
1999-02-22	+	+	+	+	+	+	+	+	+	+	+	+	+	+	+	+	+	+	+	+
1999-03-09	m	0	m	+	m	m	+	+	+	+	m	m	m	m	+	0	m	0	m	0
1999-03-23	m	+	+	+	+	m	+	+	+	m	m	+	+	+	+	m	+	+	+	+
1999-04-05	m	+	+	+	+	+	+	+	+	+	+	+	+	+	+	+	+	+	+	+
1999-04-20	+	+	+	+	+	+	+	+	+	+	+	+	+	+	+	+	+	+	+	+
1999-05-04	+	+	+	+	+	+	+	+	+	+	+	+	+	+	+	+	+	+	+	+
1999-05-18	+	+	+	+	+	+	+	+	+	+	+	+	+	+	+	+	+	+	+	+
1999-06-01	+	+	+	+	+	+	+	+	+	+	+	+	+	+	+	+	+	+	+	+
1999-06-15	+	+	+	+	+	+	+	+	+	+	+	+	+	+	+	+	+	+	+	+
1999-06-28	+	+	0	+	+	+	+	+	+	+	+	+	+	0	+	+	+	+	0	0
1999-07-12	++	+	+	+	+++	+++	+	+	+++	+++	+	+	+	0	++	+++	+	+++	+	0
1999-07-25	++	++	+	+	+	+	+	+	+	+	+	+	+	0	+	+++	+	+	+	+
1999-08-12	+	+	0	0	+	+	0	0	+	0	0	0	0	+	+	+++	+	+++	+	0
1999-08-25	++	++	0	+	+	0	+	0	+	+	0	0	0	0	+	+	+	0	0	0
1999-09-07	+	0	0	+	0	0	+	0	+	0	0	0	0	0	++	+	+	0	0	0
1999-09-27	0	+	0	++	++	0	+	0	+	0	0	0	0	0	++	+	+	+	0	0
1999-10-04	0	0	0	+	++	0	++	0	0	0	0	0	0	0	++	0	+	0	0	0
1999-10-14	0	0	0	+	0	0	++	0	0	0	0	0	0	0	++	0	0	0	0	0
1999-11-01	0	0	0	+	0	0	++	0	0	0	0	0	0	0	++	0	0	0	0	0
1999-11-16	0	+	0	++	0	0	++	0	0	0	0	0	0	0	++	0	+	0	0	0
1999-11-29	0	0	0	+	0	0	++	0	0	0	0	0	0	0	+	+	+	0	0	0
2000-01-10	0	0	0	0	0	++	0	0	0	0	0	0	0	0	+	+	++	0	0	0
2000-01-24	+	0	0	0	0	0	0	0	0	0	0	0	0	0	+	+	++	++	0	0
2000-02-07	0	0	+	+	0	0	+	0	0	0	0	+	0	0	+	+	++	0	0	0
2000-02-21	0	0	+	0	0	0	++	0	0	0	0	0	0	0	+	+	+	++	0	+
2000-03-05	0	0	0	0	0	0	+	0	0	0	0	0	0	0	0	0	+	+	0	0
2000-04-03	0	0	0	0	0	0	+	0	0	0	0	0	0	0	0	0	0	0	0	0
2000-04-17	0	+	+	+	+	+	+	0	0	0	0	0	++	0	++	+++	+++	+	+	+
2000-03-20	0	0	0	+	0	++	++	0	0	+	0	0	0	0	++	+	+++	+	0	++
2000-05-01	+	m	+++	0	0	0	+++	0	0	0	0	0	+	m	+	0	0	0	0	+
2000-05-15	0	+++	++	0	0	0	++	0	0	0	0	+	+	+	+	+	++	0	0	0
2000-05-29	0	+++	0	+	0	0	+	0	0	0	+	0	+	+	+	++	++	0	0	0
2000-06-19	+	0	+	+	0	0	++	0	+	0	0	+	0	0	+	+++	+++	+	0	0
2000-07-03	+	+	0	+	+	+	0	0	0	0	0	0	0	0	+	++	+++	0	0	0
2000-07-17	0	+	+	+	0	0	+++	0	0	0	+++	+	+	+	++	++	+++	0	0	0
2000-07-31	+	+	+	+	+	+++	+++	0	+	0	+	0	0	++	++	++	+++	0	+	0
2000-08-14	0	+	0	+	+	0	+++	0	+	0	+	+	0	+	+	+++	0	+	0	0
2000-08-28	0	0	0	+	0	0	+++	0	0	0	+	0	0	0	+	+	+++	0	0	+
2000-09-13	0	+	+	+	0	0	+++	+	0	0	+	0	0	0	+	+	+	+	+	+
2000-09-25	0	0	+	+	0	0	++	0	0	0	+	+	+	0	+	+	++	0	0	0
2000-10-09	0	+	0	+	+	+		0	0	0	0	0	+	+	+	++	++	+++	0	+
2000-10-23	0	+	0	+	+	0		0	0	0	+	0	0	0	+	++	+++	+	+	0
2000-11-06	+	0	0	+	0	+		0	0	0	0	0	0	0	+	++	+++		0	0
2000-11-19	0	+	+	+	0			0	0	0	+	0	0	0	+	+	+++		0	+
2000-12-04	0	+	0	+	0			0	0	0	+	0	0	0	0	+	0			0
2001-01-08	0	+	+	+++				0	0	0	+	0	0		+	++	0			0
2001-01-22	0	+	0	+++				0	0	0	+	+	0		0	++	+++			+
2001-02-05	+	0	++					0	0	0	+	0	0		0	++	+++			0
2001-02-19		+	0	++				0	0	0	+	0	0		+	++	+++			0
2001-03-05		++	0	+++				0	0	0	++	0	0		+	++	+++			0
2001-03-19		++	0	++				0	0	0	+	0	0		+	++	+++			0
2001-04-02		++	0	++				0	0	0	0	0	0		+	+++	+++			0
2001-04-23		++	+	+++				+	0	0		0	0		+		+++			0
2001-05-07		+	0	+++				0	+++	0		0	0		++	+++	+++			0
2001-05-28		+	0	++				0	0	0		0	0		+++	+++	+++			0
2001-06-11		+	+	+++				0	+++	0		0	0		+++	+++	+++			0
2001-06-21		+	0	+++				0	0	0		0	0		+	+++	+++			+++
2001-07-09		+	0	+				0	0	0		++	0		+	+++	+++			0
2001-07-23		++	+	++				0	0	0		0	0		+	+++	+++			0
2001-08-06		+	0	+++				0	+	0		0	0		+	+++	+++			0
2001-08-20		++	+	+++				0	+	0		0	+		++	+++	+++			0
2001-09-03		+	+	+++				0	0	0		0	0		+	+++	+++			0
2001-09-17		++	+	+++				0	0	0		+	0		++	+++	+++			0
2001-10-01		+	+	+++				0	0	0		0	0		0	+++	+++			0
2001-10-15		+	0	+++				0	0	0		0	0		0	+++	+++			0
2001-10-29		++	0	+++				0	0	0		+	0		++	+++	+++			0
2001-11-11		++	0	+++				0	0	0		+	+		+	+++	+++			0
2001-11-26		++	+	+++				0	0	0		0	0		+++	+++	+++			+
2001-12-10		++	+	+++				++	0	0		0	0		+	+++	+++			0
2002-01-07		++	++	+++				+	0	+		0	0		+	+++	+++			0
2002-01-21		+++	++	+++				++	+++	0		0	0		+	+++	+++			0
2002-02-04		+++	+	+++				+	+	0		0	0		+	+++	+++			++
2002-02-18		+++	++	+++				+	+	0		0	0		0	+++	+++			0
2002-03-03		+++	+++	+++				++	+	0		0	0		+	+++	+++			0
2002-03-17		++	+	+++				+++	+	0		0	+		+	+++	+++			0
2002-04-08		+++	++	+++				+++	+	0		0	0		++	+++	+++			0
2002-04-22		+++	+++	+++				++	+	+		0	+		+	+++	+++			+
2002-05-13		+++	+++	+++				+	+	0		0	+		0	+++	+++			0
2002-05-28		+++	+	+++				+	0	0		0	0		+	+++	+++			0
2002-06-11		+++	++	+++				+	+	0		0	0		+	+++	+++			0
2002-06-25		+++	+++	+++				++	+++	+++		++	+++		++	+++	+++			++
2002-07-08		+++	+++	+++				+++	++	++		+++	+++		++	+++	+++			++
2002-07-23		+++	++	+++				++	++	0		0	+		+	+++	+++			0
2002-08-05		+++	+++	+++				++	+	++		+	++		++	+++	+++			++
2002-08-20		+++	+++	+++				+++	++	0		0	+		+++	+++	+++			0
2002-09-02		+++	+++	+++				+++	++	0		0	0		+++	+++	+++			0
2002-09-16		+++	+++	+++				+++	++	++		+	+++		+++	+++	+++			++
2002-10-01		+++	+++	+++				+++	+++	++		++	++		+++	+++	+++			+
2002-10-16		+++	++	+++				+++	+	+++		++	+++		+++	+++	+++			++
2002-10-28		+++	++	+++				++	0	+++		+	++		+++	+++	+++			++
2002-11-11		+++	+++	+++				++	++	+++		0	0		++	+++	+++			++
2002-11-25		+++	++	+++				++	0	0		+	+		0	+++	+++			+
2002-12-09		+++	++	+++				++	+	0		+	++		+	+++	+++			++
2003-01-06		+++	++	+++				++	+	+		+	0		+	+++	+++			++
2003-02-03		+++	++	+++				0	0	+		0	+		++	+++	+++			0
2003-03-01		+++	++	+++				+	0	++		0	+		++	+++	+++			+++
2003-03-31		+++		+++				+	0	++		0	0		+	+++	+++			+++
2003-05-05		+++		+++				0	+			+	+		++	+++	+++			+++
2003-06-02		+++						+	+			+	0		++	+++	+++			+++
2003-06-30		+++						+	+			+	+		+	+++	+++
2003-07-28								+	+			+	+		++	+++	+++
2003-08-27								+	0			m	++		++	+++	m
