# Supplementary material for: Classification and prediction of Mycobacterium Avium subsp. Paratuberculosis (MAP) shedding severity in cattle based on young stock heifer faecal microbiota composition using random forest algorithms
Source: Anim Microbiome. 2021 Nov 14;3:78. doi: 10.1186/s42523-021-00143-y (PMC8591832; doi:10.1186/s42523-021-00143-y)
Supplement: Supplementary file 5 — Additional file 5: Significantly contributing ASV. [file 42523_2021_143_MOESM5_ESM.xlsx]

## Sheet: Supplementray_2
Supplementary 2. The table summarizes information about phylogeny, relative abundance and prevalence of AVSs significantly contributing to classification accuracy of the General RF model.
Representative sequence	Phylum	Class	Order	Family	Genus	ASV ID	Mean Abundance In “Low” Shedding group (CSS normalized count)	Mean Abundance In “High” Shedding group (CSS normalized count)	Prevalence In “Low” Shedding group (Percentage)	Prevalence In “High” Shedding group (Percentage)	Mean Decrease Accuracy	Mean Decrease Gini
TGAGGAATATTGGTCAATGGTCGGAAGACTGAACCAGCCAAGTAGCGTGAAGGATGAAGGTTCTATGGATTGTAAACTTCTTTTATACGGGAATAAAACATCCCACGTGTGGGATCTTGTATGTACCGTATGAATAAGCATCGGCTAACTCCGTGCCAGCAGCCGCGGTAATACGGAGGATGCGAGCGTTATCCGGATTTATTGGGTTTAAAGGGAGCGTAGACGGGATGTTAAGTCAGCTGTGAAAGTTTGGGGCTCAACCTTAAAATTGCAGTTGATACTGGCGTCCTTGAGTGCGGTTGAGGTATGTGGAATTCGTGGTGTAGCGGTGAAATGCTTAGATATCACGAAGAACTCCGATTGCGAAGGCAGCATACTAAGCCGCTACTGACGTTGAGG…	p_Bacteroidota	c_Bacteroidia	o_Bacteroidales	f_Bacteroidaceae	g_Bacteroides	g_Bacteroides-ASV.4	3.01975	1.87335	85.9259	60.6557	0.0123526	4.09012
TGAGGAATATTGGTCAATGGTCTGACGACTGAACCAGCCATGCCGCGTGAAGGTGACGGCCCTATGGGTCTTAAACTTCTTTTGTAAGGGAGCAATAAGTTCTACGTGTAGGATGATGAGAGTACCTTACGAATAAGCATCGGCTAACTCCGTGCCAGCAGCCGCGGTAATACGGGGGATGCAAGCGTTATCCGGATTTATTGGGTTTAAAGGGTGCGTAGGCTGTCTGGTAAGTCAGCGGTGAAATTTAGGGGCTCAACCTCTACCGTGCCGTTGATACTGTCAGGCTAGAATGCGGATGCCGTGGGAGGAATGTGTGGTGTAGCGGTGAAATGCATAGATATCACACAGAACACCGATTGCGAAGGCATCTCACGAATCCGCAATTGACGCTGATGC…	p_Bacteroidota	c_Bacteroidia	o_Bacteroidales	f_Rikenellaceae	g_Rikenellaceae_RC9_gut_group	g_Rikenellaceae_RC9_gut_group-ASV	2.98815	1.39504	65.9259	31.9672	0.00765142	2.5265
TGAGGAATATTGGTCAATGGGCGGAAGCCTGAACCAGCCATGTCGCGTGCAGGACTACGGCCCTACGGGTCTTAAACTGCTTTTGCGGGGGGATAAAGCGCGCCACGCGTGGCGTCTTGCAGGTACCCCGCGAATAAGCATCGGCTAACTCCGTGCCAGCAGCCGCGGTAATACGGAGGATGCGAGCGTTATCCGGATTTATTGGGTTTAAAGGGTGCGTAGGCGGGCTGTTAAGTCAGCGGTGAAAGGCGGCGGCTCAACCGTCGGACTGCCGTTGAAACTGGCGGCCTTGAGTGCGTTTGAAGTGGGCGGAATGTGCGGTGTAGCGGTGAAATGCATAGATATCGCACAGAACGCCGATTGCGAAGGCAGCCCACTAAGCCGCAACTGACGCTGAGG…	p_Bacteroidota	c_Bacteroidia	o_Bacteroidales	f_p-251-o5	g_NA	o_Bacteroidales-ASV.1	1.19437	0.216585	31.1111	6.55738	0.00517576	1.63911
TGAGGAATATTGGTCAATGGGCGAAAGCCTGAACCAGCCAAATCGCGTGAAGGAAGAAGGTGTTATGCATTGTAAACTTCTTTTGTCAGGGAATAAAGTGCACCACGCGTGGTGTTTTGTATGTACCTGAAGAATAAAGACCGGCTAATTCCGTGCCAGCAGCCGCGGTAATACGGAAGGTCTGAGCGTTATCCGGATTTATTGGGTTTAAAGGGTGCGTAGGCGGGCGTTTAAGTCAGCGGTGAAAGTTTGCGGCTCAACCGTAAAATTGCCGTTGATACTGGATGTCTTGAGTGCAGAGGAGGTAGGCGGAATTCGTCGTGTAGCGGTGAAATGCGTAGATATGACGAAGAACACCAATTGCGTAGGCAGCTTACCATAGTGCAACTGACGCTGAGG…	p_Bacteroidota	c_Bacteroidia	o_Bacteroidales	f_Dysgonomonadaceae	g_NA	f_Dysgonomonadaceae-ASV	0.559447	0.0788388	25.9259	2.45902	0.00496559	1.38584
TGAGGAATATTGGTCAATGGTCGGAAGACTGAACCAGCCATGCCGCGTGCAGGAAGAATGTCTTATGGATTGTAAACTGCTTTTGTATGGGAATAATAATAGCTTTGCGAAGTTAGATGCATGTACCATACGAATAAGGATCGGCTAACTCCGTGCCAGCAGCCGCGGTAATACGGAGGATTCGAGCGTTATCCGGATTTATTGGGTTTAAAGGGTGCGTAGGCGGTTAAATAAGTTTGAGGTTAAATGCGTTAGCTCAACTAACGTTTGCCTTGAAAACTGTTTGACTAGGATGTAAACGGCGCAGGCGGAATGAATCATGTAGCGGTGACATGCATAGATATGATTCAGAACACCGATCGCGAAGGCAGCTTGCGAGGATACGATTGACGCTGAAGC…	p_Bacteroidota	c_Bacteroidia	o_Bacteroidales	f_p-2534-18B5_gut_group	g_NA	o_Bacteroidales-ASV	1.25141	0.116931	21.4815	2.45902	0.00377977	1.2261
TCGAGAATCATTCACAATGGGGGAAACCCTGATGGTGCGACGCCGCGTGGGGGAGGAAGGTCTTCGGATTGTAAACCCCTGTCATGTGGGAGCAAGGCGCAAGCTTGATAGTACCACAAGAGGAAGAGACGGCAAACTCTGTGCCAGCAGCCGCGGTAATACAGAGGTCTCAAGCGTTGTTCGGAATCACTGGGCGTAAAGGGTACGTAGGCGGCTTAATAAGTCGTGCGTGAAAGGCAGGGGCTCAACCTCTGGAGTGCGCATGATACTGTTGAGCTGGAGTAATGGAGGGGGAACCGGAATTCTTGGTGTAGCAGTGAAATGCGTAGATATCAAGAAGAAGACTCGTGGCGAAGGCGGGTTCCTGGACATTAACTGACGCTGAGGTACGAAGGCCAG…	p_Verrucomicrobiota	c_Verrucomicrobiae	o_Verrucomicrobiales	f_Akkermansiaceae	g_Akkermansia	g_Akkermansia-ASV	0.788645	1.70339	22.963	36.0656	0.00345815	1.58112
TGGGGAATATTGGGCAATGGGGGAAACCCTGACCCAGCAACGCCGCGTGAAGGAAGAAGGCCTTCGGGTTGTAAACTTCTTTTAGCAGGGACGAAGAACGTGACGGTACCTGCAGAAAAAGCAACGGCTAACTACGTGCCAGCAGCCGCGGTAATACGTAGGTTGCAAGCGTTGTCCGGATTTACTGGGTGTAAAGGGCGTGTAGGCGGAGATGCAAGTCAGAAGTGAAATCCCGGGGCTCAACCCCGGAACTGCTTTTGAAACTGTATCCCTTGAGTATCGGAGAGGCAAGCGGAATTCCTAGTGTAGCGGTGAAATGCGTAGATATTAGGAGGAACACCAGTGGCGAAGGCGGCTTGCTGGACGACAACTGACGCTGAGGCGCGAAAGCGTGGGGAG…	p_Firmicutes	c_Clostridia	o_Oscillospirales	f_Oscillospiraceae	g_UCG-005	f_Oscillospiraceae-ASV.2	2.79937	2.07387	65.1852	52.459	0.0031645	1.09802
TGGGGAATATTGGGCAATGGGGGAAACCCTGACCCAGCAACGCCGCGTGAAGGAAGAAGGCCTTCGGGTTGTAAACTTCTTTTAGCAGGGACGAAGAACGTGACGGTACCTGCAGAAAAAGCAACGGCTAACTACGTGCCAGCAGCCGCGGTAATACGTAGGTTGCAAGCGTTGTCCGGATTTACTGGGTGTAAAGGGCGTGTAGGCGGAGATGCAAGTCAGGAGTGAAATCCCGGGGCTCAACCCCGGAACTGCTTTTGAAACTGCATCCCTTGAGTATCGGAGAGGCAAGCGGAATTCCTAGTGTAGCGGTGAAATGCGTAGATATTAGGAGGAACACCAGTGGCGAAGGCGGCTTGCTGGACGACAACTGACGCTGAGGCGCGAAAGCGTGGGGAG…	p_Firmicutes	c_Clostridia	o_Oscillospirales	f_Oscillospiraceae	g_UCG-005	f_Oscillospiraceae-ASV.1	4.03444	3.3567	89.6296	81.1475	0.00292392	1.40688
TGAGGAATATTGGTCAATGGTCGGAAGACTGAACCAGCCAAGTAGCGTGAAGGATGAAGGTTCTATGGATTGTAAACTTCTTTTATACGGGAATAAAACCACCTACGTGTAGGTGCTTGTATGTACCGTATGAATAAGCATCGGCTAACTCCGTGCCAGCAGCCGCGGTAATACGGAGGATGCGAGCGTTATCCGGATTTATTGGGTTTAAAGGGAGCGTAGACGGGAGATTAAGTCAGTTGTGAAAGGCTGCGGCTCAACCGCAGCACTGCAGTTGATACTGGTTTCCTTGAGTTCGGTTGAGGTGTATGGAATTCGTGGTGTAGCGGTGAAATGCTTAGATATCACGAAGAACTCCGATTGCGAAGGCAGTACACTAAGCCGTCACTGACGTTGAGG…	p_Bacteroidota	c_Bacteroidia	o_Bacteroidales	f_Bacteroidaceae	g_Bacteroides	g_Bacteroides-ASV	3.56569	2.57297	90.3704	69.6721	0.00245157	0.99711
TGAGGAATATTGGTCAATGGTCGGAAGACTGAACCAGCCAAGTAGCGTGAAGGATGAAGGTTCTATGGATTGTAAACTTCTTTTATATAGGAATAAAACCTCCCACGTGTGGGAGCTTGTATGTACTATATGAATAAGCATCGGCTAACTCCGTGCCAGCAGCCGCGGTAATACGGAGGATGCGAGCGTTATCCGGATTTATTGGGTTTAAAGGGAGCGTAGACGGGATGTTAAGTCAGCTGTGAAAGTTTGGGGCTCAACCTTAAAATTGCAGTTGATACTGGCGTCCTTGAGTGCGGTTGAGGTATGTGGAATTCGTGGTGTAGCGGTGAAATGCTTAGATATCACGAAGAACTCCGATTGCGAAGGCAGCATACTAAGCCGCTACTGACGTTGAGG…	p_Bacteroidota	c_Bacteroidia	o_Bacteroidales	f_Bacteroidaceae	g_Bacteroides	g_Bacteroides-ASV.1	3.55382	2.9756	89.6296	85.2459	0.00221899	1.24883
TGAGGAATATTGGTCAATGGTCGGAAGACTGAACCAGCCATGCCGCGTGAAGGTCACGGCCCTATGGGTCTTAAACTTCTTTTGTAAGGGAGCAATAAGGTTCACGTGTGGACTGATGAGAGTACCTTACGAATAAGCATCGGCTAACTCCGTGCCAGCAGCCGCGGTAATACGGGGGATGCAAGCGTTATCCGGATTTATTGGGTTTAAAGGGTGCGTAGGCGGTCTATTAAGTCAGCGGTGAAATTTAGGGGCTCAACCTCTACCGTGCCGTTGATACTGGTAGGCTAGAATGCGGATGCCGTGGGAGGAATGTGTGGTGTAGCGGTGAAATGCATAGATATCACACAGAACACCGATTGCGAAGGCATCTCACGAATCCGCAATTGACGCTGAGGC…	p_Bacteroidota	c_Bacteroidia	o_Bacteroidales	f_Rikenellaceae	g_Rikenellaceae_RC9_gut_group	g_Rikenellaceae_RC9_gut_group-ASV.2	1.11005	0.314387	27.4074	10.6557	0.00163951	0.657972
CTAAGAATCTTCCACAATGGACGAAAGTCTGATGGAGCGACGCCGCGTGGGCGATGAAGGCCGTAAGGTTGTAAAGCCCTTTTCGGCAGGGGGAATAACGCGGGCAGGGAATGGCCCGCGGATGACGTGAATGCCGGAATAAGCCCCGGCTAACTACGTGCCAGCAGCCGCGGTAATACGTAGGGGGCGAGCGTTGTTCGGAATCATTGGGCGTAAAGGGTGCGCAGGCGGCCAAGCAAGTCTGGCGTGAAAGTTCGGTGCTCAACACCGTGATGCGCTGGAAACTGCTTGGCTAGAGTACAGGAGGGGAGACCGGAATTCCAGGTGTAGGGGTGAAATCTGTAGATATCTGGAAGAACACCGGTGGCGAAGGCGGGTCTCTGGCCATGTACTGACGCT…	p_Spirochaetota	c_Spirochaetia	o_Spirochaetales	f_Spirochaetaceae	g_Sphaerochaeta	g_Sphaerochaeta-ASV	0.966988	0.523854	48.8889	27.8689	0.00135997	0.62426
TGAGGAATATTGGTCAATGGGCGAGAGCCTGAACCAGCCAAGTCGCGTGAAGGATGAAGGATCTATGGTTTGTAAACTTCTTTTATACGGGAATAAAGTGTGGTACGTGTACCATTTTGTATGTACCGTATGAATAAGCATCGGCTAACTCCGTGCCAGCAGCCGCGGTAATACGGAGGATGCGAGCGTTATCCGGATTTATTGGGTTTAAAGGGTGCGTAGGTGGCTTTTTAAGTCAGTGGTGAAAGTTTGTGGCTCAACCATAAAATTGCCATTGAAACTGGAGAGCTTGAGTGTGTTTGAGGTAGGCGGAATGCGTGGTGTAGCGGTGAAATGCATAGATATCACGCAGAACTCCGATTGCGAAGGCAGCTTACTAAGCCATAACTGACACTGAAG…	p_Bacteroidota	c_Bacteroidia	o_Bacteroidales	f_Tannerellaceae	g_Parabacteroides	g_Parabacteroides-ASV	2.44091	1.84512	88.8889	77.0492	0.00113402	0.673183
TGAGGAATATTGGTCAATGGGCGTAAGCCTGAACCAGCCAAGTAGCGTGAAGGAAGACTGCCCTACGGGTTGTAAACTTCTTTTGTTTGGGAATAAAGTGCGTCACGTGTGGCGTTTTGTATGTACCATTCGAATAAGCATCGGCTAATTCCGTGCCAGCAGCCGCGGTAATACGGAAGATGCGAGCGTTATCCGGATTTATTGGGTTTAAAGGGAGCGTAGGCGGGCTTTTAAGCCAGCTGTGAAAGTTTGCGGCTCAACCGTAAAATTGCAGTTGGAACTGGGAGTCTTGAGTGTGCATAAGGTGGATGGAATTCGTGGTGTAGCGGTGAAATGCTTAGATATCACGAAGAACTCCGATTGCGAAGGCAGTCCACTGGGGCACTACTGACGCTGAGG…	p_Bacteroidota	c_Bacteroidia	o_Bacteroidales	f_Prevotellaceae	g_Prevotellaceae_UCG-004	f_Prevotellaceae-ASV.1	1.53295	0.833121	46.6667	25.4098	0.00107705	0.57714
TGGGGAATATTGGGCAATGGGGGAAACCCTGACCCAGCAACGCCGCGTGAAGGAAGAAGGCTTTCGGGTTGTAAACTTCTTTTACCAGGGACGAAGGACGTGACGGTACCTGGAGAAAAAGCAACGGCTAACTACGTGCCAGCAGCCGCGGTAATACGTAGGTTGCAAGCGTTGTCCGGATTTACTGGGTGTAAAGGGCGTGTAGGCGGAGATGCAAGTTGGGAGTGAAATCCCGGGGCTCAACCCCGGAACTGCTTTCAAAACTGCATCCCTTGAGTATCGGAGAGGCAAGCGGAATTCCTAGTGTAGCGGTGAAATGCGTAGATATTAGGAGGAACACCAGTGGCGAAGGCGGCTTGCTGGACGACAACTGACGCTGAGGCGCGAAAGCGTGGGGAG…	p_Firmicutes	c_Clostridia	o_Oscillospirales	f_Oscillospiraceae	g_UCG-005	f_Oscillospiraceae-ASV.5	1.91592	1.15114	55.5556	36.0656	0.00107245	0.653813
TGAGGAATATTGGTCAATGGTCGAGAGACTGAACCAGCCAAGTCGCGTGAGGGATGACTGCCCTATGGGTTGTAAACCTCTTTTGTTTGGGAAGAATAAGCTTTACGTGTAGAGCGATGCCGGTACCAAACGAATAAGCATCGGCTAACTCCGTGCCAGCAGCCGCGGTAATACGGGGGATGCGAGCGTTATCCGGATTTATTGGGTTTAAAGGGTGCGTAGGCGGTAGATTAAGTTAGTGGTCAAATCAAGGGGCTCAACCCCTTTCAGCCATTAATACTGGTCAACTAGAGTGTGGACGAGGTAGGCGGAATAAGTCAAGTAGCGGTGAAATGCTTAGATATGACTTAGAACTCCGATAGCGAAGGCAGCTTACCAGGCCATAACTGACGCTGAAGC…	p_Bacteroidota	c_Bacteroidia	o_Bacteroidales	f_Marinifilaceae	g_Odoribacter	g_Odoribacter-ASV	0.999466	0.395522	37.037	16.3934	0.00106585	0.553292
TGAGGAATATTGGTCAATGGACGCAAGTCTGAACCAGCCATGCCGCGTGCAGGATGACGGCTCTATGAGTTGTAAACTGCTTTTGTATGAGGGTAATATCAGGTACGTGTACCTGCTTGAAAGTATCATACGAATAAGGATCGGCTAACTCCGTGCCAGCAGCCGCGGTAATACGGAGGATCCAAGCGTTATCCGGATTTATTGGGTTTAAAGGGTGCGTAGGCGGTCTTATAAGTTAGAGGTGAAAGCTCGGGGCTCAACTCCGGAACTGCCTCTAATACTGTAGGACTAGAGAGTAGATGCGGTAGGCGGAATGTATGGTGTAGCGGTGAAATGCGTAGAGATCATACAGAACACCGATTGCGAAGGCAGCTTACCAAACTATATCTGACGTTGAGG…	p_Bacteroidota	c_Bacteroidia	o_Bacteroidales	f_Rikenellaceae	g_Alistipes	g_Alistipes-ASV	3.00492	2.46819	89.6296	72.1311	0.0010478	0.540008
TGGGGAATATTGCACAATGGGCGAAAGCCTGATGCAGCAACGCCGCGTGAGGGAAGACGGCCTTCGGGTTGTAAACCTCTGTCCTCAGTGACGAAGAAAGTGACGGTAGCTGAGGAGGAAGCCACGGCTAACTACGTGCCAGCAGCCGCGGTAATACGTAGGTGGCAAGCGTTGTCCGGATTTACTGGGTGTAAAGGGAGCGCAGGCGGGAGAGCAAGTCAGCTGTGAAAACTATGGGCTTAACCCATAGACTGCAGTTGAAACTGTTCTTCTTGAGTGGAGTAGAGGTAAGCGGAATTCCGAGTGTAGCGGTGAAATGCGTAGAGATTCGGAGGAACACCAGTGGCGAAGGCGGCTTACTGGGCTCTAACTGACGCTGAGGCTCGAAAGTGTGGGGAG…	p_Firmicutes	c_Clostridia	o_Oscillospirales	f_NA	g_NA	o_Oscillospirales-ASV	1.53983	1.97169	48.8889	54.918	0.000987195	0.607741
TGAGGAATATTGGTCAATGGACGCAAGTCTGAACCAGCCAAGTAGCGTGAAGGATGACTGCCCTATGGGTTGTAAACTTCTTTTATACGGGAATAAAAGACACTACGTGTAGTGTTTTGCATGTACCGTTATGAATAAGCATCGGCTAATTCCGTGCCAGCAGCCGCGGTAATACGGAAGATGCGAGCGTTATCCGGATTTATTGGGTTTAAAGGGAGCGTAGGCGGGTTTTTAAGTCAGCTGTGAAAGTTTGAGGCTCAACCTTAAAATTGCAGTTGATACTGGAGACCTTGAGTGCGGTAAAGGTAGGCGGAATTCGTGGTGTAGCGGTGAAATGCTTAGATATCACGAAGAACTCCGATTGCGAAGGCAGCTTACTGGGCCGTAACTGACGCTGAT…	p_Bacteroidota	c_Bacteroidia	o_Bacteroidales	f_Bacteroidaceae	g_Bacteroides	g_Bacteroides-ASV.3	2.78993	1.84218	71.1111	48.3607	0.000820148	0.530452
TGGGGAATATTGCACAATGGGGGAAACCCTGATGCAGCAACGCCGCGTGAGTGAAGAAGTATTTCGGTATGTAAAGCTCTATCAGCAGGGAAGATAATGACGGTACCTGACTAAGAAGCTCCGGCTAAATACGTGCCAGCAGCCGCGGTAATACGTATGGAGCAAGCGTTATCCGGATTTACTGGGTGTAAAGGGTGCGTAGGCGGCAAGGCAAGTCAGATGTGAAAGACCGGGGCTCAACTCCGGGGCTGCATTTGAAACTGTTTTGCTGGAGTCCAGGAGAGGCAGGCGGAATTCCTAGTGTAGCGGTGAAATGCGTAGATATTAGGAGGAACACCAGTGGCGAAGGCGGCCTGCTGGACTGGTACTGACGCTGAGGCACGAAAGCGTGGGGAGCAA…	p_Firmicutes	c_Clostridia	o_Lachnospirales	f_Lachnospiraceae	g_NA	f_Lachnospiraceae-ASV.4	0.316911	0.127231	6.66667	3.27869	0.000718694	0.433782
TGGGGAATATTGGGCAATGGGGGAAACCCTGACCCAGCAACGCCGCGTGAAGGAAGAAGGCTTTCGGGTTGTAAACTTCTTTTACCAGGGACGAAGGACGTGACGGTACCTGGAGAAAAAGCAACGGCTAACTACGTGCCAGCAGCCGCGGTAATACGTAGGTTGCAAGCGTTGTCCGGATTTACTGGGTGTAAAGGGCGTGTAGGCGGAGATGCAAGTTGGGAGTGAAATCCCGGGGCTCAACCCCGGAACTGCTTTCAAAACTGTATCCCTTGAGTGTCGGAGAGGCAAGCGGAATTCCTAGTGTAGCGGTGAAATGCGTAGATATTAGGAGGAACACCAGTGGCGAAGGCGGCTTGCTGGACGATAACTGACGCTGAGGCGCGAAAGCGTGGGGAG…	p_Firmicutes	c_Clostridia	o_Oscillospirales	f_Oscillospiraceae	g_UCG-005	f_Oscillospiraceae-ASV.6	1.56742	0.843966	55.5556	36.0656	0.000717772	0.390295
TGAGGAATATTGGTCAATGGTCGGAAGACTGAACCAGCCAAGTAGCGTGAAGGATGAAGGTTCTATGGATTGTAAACTTCTTTTATACGGGAATAAAACCACCTACGTGTAGGTGCTTGTATGTACCGTATGAATAAGCATCGGCTAACTCCGTGCCAGCAGCCGCGGTAATACGGAGGATGCGAGCGTTATCCGGATTTATTGGGTTTAAAGGGAGCGTAGACGGGGGATTAAGTCAGTTGTGAAAGGCTGCGGCTCAACCGCAGCACTGCAGTTGATACTGGTTTCCTTGAGTGCGGTTGAGGTGTATGGAATTCGTGGTGTAGCGGTGAAATGCTTAGATATCACGAAGAACTCCGATTGCGAAGGCAGTACACTAAGCCGTAACTGACGTTGAGG…	p_Bacteroidota	c_Bacteroidia	o_Bacteroidales	f_Bacteroidaceae	g_Bacteroides	g_Bacteroides-ASV.7	1.40919	0.685684	44.4444	24.5902	0.000692724	0.51088
TGAGGAATATTGGTCAATGGGCGAGAGCCTGAACCAGCCAAGTCGCGTGAGGGAAGACGGCCCTACGGGTTGTAAACCTCTTTTGTCAGGGAGCAAAGACAGGTATGTATACCTGGATGAGAGTACCTGAAGAAAAAGCATCGGCTAACTCCGTGCCAGCAGCCGCGGTAATACGGAGGATGCGAGCGTTATCCGGATTTATTGGGTTTAAAGGGTGCGCAGGCGGTGGAATAAGTCAGCGGTAAAATTTCGGGGCTCAACCTCGTTTAGCCGTTGAAACTGTTCCACTAGAGTGGACGAGAAGTATGCGGAATGCGTAGTGTAGCGGTGAAATGCATAGATATTACGCAGAACTCCGATTGCGAAGGCAGCATACCGGCGTCCAACTGACGCTCATGC…	p_Bacteroidota	c_Bacteroidia	o_Bacteroidales	f_Muribaculaceae	g_NA	f_Muribaculaceae-ASV	1.53458	1.95589	51.1111	55.7377	0.000665168	0.450339
TGGGGAATATTGGGCAATGGGGGAAACCCTGACCCAGCAACGCCGCGTGAAGGAAGAAGGCCTTCGGGTTGTAAACTTCTTTTAGCAGGGACGAAGAACGTGACGGTACCTGCAGAAAAAGCAACGGCTAACTACGTGCCAGCAGCCGCGGTAATACGTAGGTTGCAAGCGTTGTCCGGATTTACTGGGTGTAAAGGGCGTGTAGGCGGAGATGCAAGTTGGGAGTGAAATCCCGGGGCTCAACCCCGGAACTGCTTTCAAAACTGCATCCCTTGAGTATCGGAGAGGCAAGCGGAATTCCTAGTGTAGCGGTGAAATGCGTAGATATTAGGAGGAACACCAGTGGCGAAGGCGGCTTGCTGGACGACAACTGACGCTGAGGCGCGAAAGCGTGGGGAG…	p_Firmicutes	c_Clostridia	o_Oscillospirales	f_Oscillospiraceae	g_UCG-005	f_Oscillospiraceae-ASV	4.70751	4.31876	93.3333	90.1639	0.000657596	0.46812
TGGGGAATATTGCACAATGGGCGAAAGCCTGATGCAGCGACGCCGCGTGAACGAAGAAGTATTTCGGTATGTAAAGTTCTATCAGCAGGGAAGATAATGACGGTACCTGACTAAGAAGCACCGGCTAAATACGTGCCAGCAGCCGCGGTAATACGTATGGTGCAAGCGTTATCCGGATTTACTGGGTGTAAAGGGAGCGCAGGCGGTACGGCAAGTCTGATGTGAAAGCCCGGGGCTCAACCCCGGTACTGCATTGGAAACTGTCGAACTAGAGTGTCGGAGGGGTAAGCGGAATTCCTAGTGTAGCGGTGAAATGCGTAGATATTAGGAGGAACACCAGTGGCGAAGGCGGCTTACTGGACGATAACTGACGCTGAGGCTCGAAAGCGTGGGGAGCAA…	p_Firmicutes	c_Clostridia	o_Lachnospirales	f_Lachnospiraceae	g_Agathobacter	g_Agathobacter-ASV	1.36673	1.64683	41.4815	42.623	0.000653705	0.497357
TGGGGAATATTGCACAATGGGCGAAAGCCTGATGCAGCGACGCCGCGTGAGCGATGAAGTATTTCGGTATGTAAAGCTCTATCAGCAGGGAAGAAAATGACGGTACCTGACTAAGAAGCTCCGGCTAAATACGTGCCAGCAGCCGCGGTAATACGTATGGAGCAAGCGTTATCCGGATTTACTGGGTGTAAAGGGAGCGTAGACGGACTTGCAAGTCTGATGTGAAAGCCTGGGGCTCAACCCCGGAACTGCATTGGAAACTGTAGGTCTTGAGTGCCGGAGAGGTAAGCGGAATTCCTAGTGTAGCGGTGAAATGCGTAGATATTAGGAGGAACACCAGTGGCGAAGGCGGCTTACTGGACGGTAACTGACGTTGAGGCTCGAAAGCGTGGGGAGCAA…	p_Firmicutes	c_Clostridia	o_Lachnospirales	f_Lachnospiraceae	g_NA	f_Lachnospiraceae-ASV.3	0.562628	0.872085	24.4444	33.6066	0.000635319	0.471214
TGGGGAATATTGCACAATGGGGGAAACCCTGATGCAGCGACGCCGCGTGAGCGATGAAGTATTTCGGTATGTAAAGCTCTATCAGCAGGGAAGAAAATGACGGTACCTGACTAAGAAGCACCGGCTAAATACGTGCCAGCAGCCGCGGTAATACGTATGGTGCAAGCGTTATCCGGATTTACTGGGTGTAAAGGGAGCGTAGACGGAGTGGCAAGTCTGATGTGAAAACCCGGGGCTCAACCCCGGGACTGCATTGGAAACTGTCAATCTAGAGTACCGGAGAGGTAAGCGGAATTCCTAGTGTAGCGGTGAAATGCGTAGATATTAGGAGGAACACCAGTGGCGAAGGCGGCTTACTGGACGGTAACTGACGTTGAGGCTCGAAAGCGTGGGGAGCAA…	p_Firmicutes	c_Clostridia	o_Lachnospirales	f_Lachnospiraceae	g_Agathobacter	g_Agathobacter-ASV.1	0.376268	0.237764	5.92593	4.09836	0.000579402	0.376356
TGAGGAATATTGGTCAATGGTCGGAAGACTGAACCAGCCAAGTAGCGTGAAGGATGAAGGTTCTATGGATTGTAAACTTCTTTTATACGGGAATAAAACCTCCCACGTGTGGGAGCTTGTATGTACCGTATGAATAAGCATCGGCTAACTCCGTGCCAGCAGCCGCGGTAATACGGAGGATGCGAGCGTTATCCGGATTTATTGGGTTTAAAGGGAGCGTAGACGGGAGATTAAGTCAGTTGTGAAAGGCTGCGGCTCAACCGCAGCACTGCAGTTGATACTGGTTTCCTTGAGTTCGGTTGAGGTGTATGGAATTCGTGGTGTAGCGGTGAAATGCTTAGATATCACGAAGAACTCCGATTGCGAAGGCAGTACACTAAGCCGATACTGACGTTGAGG…	p_Bacteroidota	c_Bacteroidia	o_Bacteroidales	f_Bacteroidaceae	g_Bacteroides	g_Bacteroides-ASV.6	1.50215	1.69463	52.5926	51.6393	0.000564846	0.520935
TGGGGAATATTGGGCAATGGGCGCAAGCCTGACCCAGCAACGCCGCGTGAAGGAAGAAGGTTTTCGGATTGTAAACTTCTGTCCTTGGTGACGAAGAAAGTGACGGTAGCCAAGGAGGAAGCCCCGGCTAACTACGTGCCAGCAGCCGCGGTAATACGTAGGGGGCAAGCGTTGTCCGGAATGACTGGGCGTAAAGGGCGTGTAGGCGGCCTGATAAGTCTGAAGTGAAAGTCCTGCTTTCAAGGTGGGAATTGCTTTGGAGACTGTCGGGCTTGAGTGCGGAAGAGGTAAGTGGAATTCCCAGTGTAGCGGTGAAATGCGTAGAGATTGGGAGGAACACCAGTGGCGAAGGCGACTTACTGGGCCGTAACTGACGCTGAGGCGCGAAAGCGTGGGGAG…	p_Firmicutes	c_Clostridia	o_Christensenellales	f_Christensenellaceae	g_Christensenellaceae_R-7_group	f_Christensenellaceae-ASV.3	1.10624	0.758499	37.7778	28.6885	0.0005569	0.353232
TGAGGAATATTGGTCAATGGGCGAGAGCCTGAACCAGCCAAGTCGCGTGAGGGAAGACGGTACTAAGTATTGTAAACCTCTTTTGTCAGGGAACAACACCTGCATGTATGCAATAATGAGTGTACCTGAAGAAAAAGCATCGGCTAACTCCGTGCCAGCAGCCGCGGTAATACGGAGGATGCGAGCGTTATCCGGATTTATTGGGTTTAAAGGGTGCGTAGGCGGTCTGGTAAGTCAGCGGTTAAATGTCGGGGCTCAACCCCGGCCTGCCGTTGAAACTGTCGGACTAGAGTTGGAGAGAAGTATGCGGAATGCGTAGTGTAGCGGTGAAATGCATAGATATTACGCAGAACTCCGATTGCGAAGGCAGCATACCGGCTCCATACTGACGCTGATGCA…	p_Bacteroidota	c_Bacteroidia	o_Bacteroidales	f_Muribaculaceae	g_NA	f_Muribaculaceae-ASV.4	1.18053	0.566263	49.6296	23.7705	0.000550347	0.429133
TAAGGAATCTTGCACAATGGGGGAAACCCTGATGCAGCAACGCCGCGTGAACGATGAAGGCCTTCGGGTTGTAAAGTTCTGATCTTGGGGAAGAAGGAAGTGACGGTACCCAAGGAGAAAGCCCCGGCTAACTACGTGCCAGCAGCCGCGGTAATACGTAGGGGGCAAGCGTTATCCGGAATTATTGGGCGTAAAGCGTGCGTAGGTGGTTACCTAAGCGCAAGGTTTAATCTTGAGGCTCAACCTCATTCTGCCTTGCGAACTGGGCTACTTGAGTGCTGGAGGGGAAAGCGGAATTCCTAGTGTAGCGGTGAAATGCGTAGATATTAGGAAGAACACCGGTGGCGAAGGCGGCTTTCTGGACAGTAACTGACACTGAGGCACGAAAGCGTGGGGAGC…	p_Firmicutes	c_Clostridia	o_Peptostreptococcales-Tissierellales	f_Anaerovoracaceae	g_Mogibacterium	g_Mogibacterium-ASV	0.0669669	0.382283	3.7037	14.7541	0.000547708	0.335217
TGGGGAATATTGGGCAATGGGCGCAAGCCTGACCCAGCAACGCCGCGTGAAGGAAGAAGGTCTTCGGGTCGTAAACTTCTATCCTTGGTGAAGATAATGACGGTAGCCAAGAAGGAAGCCCCGGCTAACTACGTGCCAGCAGCCGCGGTAATACGTAGGGGGCAAGCGTTGTCCGGAATGATTGGGCGTAAAGGGCGCGTAGGCGGCCTGTTAAGTCTGGAGTGAAATTCCCGCTTTTAAGGTGGGAACTGCTTTGGATACTGATGGGCTTGAGTGCAGGAGAGGTAAGCGGAATTCCCGGTGTAGCGGTGAAATGCGTAGAGATCGGGAGGAACACCAGTGGCGAAGGCGGCTTACTGGACTGTAACTGACGCTGAGGCGCGAAAGTGTGGGGAGCAA…	p_Firmicutes	c_Clostridia	o_Christensenellales	f_Christensenellaceae	g_Christensenellaceae_R-7_group	f_Christensenellaceae-ASV	1.94838	1.13397	51.1111	30.3279	0.000535032	0.40865
TGGGGAATATTAGGCAATGGGGGCAACCCTGACCTAGCAACGCCGCGTGAAGGAAGAAGGCTTTCGGGTTGTAAACTTCTTTTACCAGGGACGAAGGACGTGACGGTACCTGGAGAAAAAGCCACGGCTAACTACGTGCCAGCAGCCGCGGTAATACGTAGGTGGCAAGCGTTGTCCGGATTTACTGGGTGTAAAGGGCGTGTAGGCGGAGCGGCAAGTCAGGAGTGAAATCTCTGGGCTCAACCCAGAAACTGCTTTTGAAACTGTCGCCCTTGAGTATCGGAGAGGCAGGCGGAATTCCTAGTGTAGCGGTGAAATGCGTAGATATTAGGAAGAACACCAGTGGCGAAGGCGGCCTGCTGGACGACAACTGACGCTGAGGCGCGAAAGCGTGGGGAG…	p_Firmicutes	c_Clostridia	o_Oscillospirales	f_Oscillospiraceae	g_UCG-005	f_Oscillospiraceae-ASV.10	0.449967	0.108478	22.963	6.55738	0.000521606	0.291989
TGGGGAATATTGCACAATGGGCGAAAGCCTGATGCAGCGACGCCGCGTGAGCGAAGAAGTATTTCGGTATGTAAAGCTCTATCAGCAGGGAAGAAAATGACGGTACCTGACTAAGAAGCACCGGCTAAATACGTGCCAGCAGCCGCGGTAATACGTATGGTGCAAGCGTTATCCGGATTTACTGGGTGTAAAGGGAGCGTAGACGGCTGTGCAAGTCTGATGTGAAAACCCGGGGCTCAACCCCGGGACTGCATTGGAAACTGTGCAGCTAGAGTGCCGGAGAGGTAAGCGGAATTCCTAGTGTAGCGGTGAAATGCGTAGATATTAGGAGGAACACCAGTGGCGAAGGCGGCTTACTGGACGGTAACTGACGTTGAGGCTCGAAAGCGTGGGGAGCAA…	p_Firmicutes	c_Clostridia	o_Lachnospirales	f_Lachnospiraceae	g_NA	f_Lachnospiraceae-ASV	0.44656	1.178	14.8148	29.5082	0.000510588	0.392779
TAGGGAATTTTCGTCAATGGGGGGAACCCTGAACGAGCAATGCCGCGTGAGTGAGGAAGGTCTTCGGATCGTAAAGCTCTGTTGTAAGAGAAAAACGGCACTCATAGGGAATGATGAGTGAGTGATGGTATCTTACCAGAAAGTCACGGCTAACTACGTGCCAGCAGCCGCGGTAATACGTAGGTGGCGAGCGTTATCCGGAATGATTGGGCGTAAAGGGTGCGTAGGTGGCAGATCAAGTCTGGAGTAAAAGGTATGGGCTCAACCCGTACTGGCTCTGGAAACTGATCAGCTAGAGAACAGAAGAGGACGGCGGAACTCCATGTGTAGCGGTAAAATGCGTAGATATATGGAAGAACACCGGTGGCGAAGGCGGCCGTCTGGTCTGGATTCTGACAC…	p_Firmicutes	c_Bacilli	o_Erysipelotrichales	f_Erysipelotrichaceae	g_Holdemanella	g_Holdemanella-ASV	0.543395	0.352202	7.40741	5.7377	0.000499903	0.347377
TGAGGAATATTGGTCAATGGACGGAAGTCTGAACCAGCCATGCCGCGTGAAGGATTAAGGCCCTATGGGTCGTAAACTTCTTTTGTGGTGGAGCAATAAGGTCTACGTGTAGATTGATGAGAGTACATCACGAATAAGCATCGGCTAACTCCGTGCCAGCAGCCGCGGTAATACGGAGGATGCAAGCGTTATCCGGATTTATTGGGTTTAAAGGGTGCGTAGGCTGTTCTTCAAGTCAGGGGTGAAAGCCCGGCGCTTAACGCCGGAACTGCCTTTGATACTGTTGAGCTGGAATACGGATGCCGTGGGAGGAATGAGTAGTGTAGCGGTGAAATGCATAGATATTACTCAGAACACCGATTGCGAAGGCATCTCACGAATCCGTTATTGACGCTGAGG…	p_Bacteroidota	c_Bacteroidia	o_Bacteroidales	f_Rikenellaceae	g_Rikenellaceae_RC9_gut_group	g_Rikenellaceae_RC9_gut_group-ASV.3	1.42986	0.853962	54.8148	36.0656	0.000464201	0.342356
TGAGGAATATTGGTCAATGGGCGAGAGCCTGAACCAGCCAAGTCGCGTGAGGGAAGACTGCCCTATGGGTTGTAAACCTCTTTAGTATGGGAGCAAAAAGCGTCACGAGTGATGCATTGAGCGTACCATAAGAATAAGCATCGGCTAACTCCGTGCCAGCAGCCGCGGTAATACGGAGGATGCGAGCGTTATCCGGATTTATTGGGTTTAAAGGGTGCGTAGGCGGTATGTTAAGTCAGCGGTTAAATGTCCGGGCTCAACCTGGGCCTGCCGTTGAAACTGATGTGCTGGAGTTGGAGTGGAGCATGCGGAATGCGCAGTGTAGCGGTGAAATGCATAGATATTGCGCAGAACTCCGATCGCGAAGGCAGCGTGCTAACTCCATACTGACGCTGAGGC…	p_Bacteroidota	c_Bacteroidia	o_Bacteroidales	f_Muribaculaceae	g_NA	f_Muribaculaceae-ASV.5	0.538107	0.187531	22.963	7.37705	0.000457757	0.261946
TGGGGAATATTGGGCAATGGGGGAAACCCTGACCCAGCAACGCCGCGTGAAGGAAGAAGGCCTTCGGGTTGTAAACTTCTTTTACCAGGGACGAATTTTGACGGTACCTGGAGAAAAAGCAACGGCTAACTACGTGCCAGCAGCCGCGGTAATACGTAGGTTGCAAGCGTTGTCCGGATTTACTGGGTGTAAAGGGCGTGTAGGCGGAGATGCAAGTTGGGAGTGAAATCCCGGGGCTCAACCCCGGAACTGCTTTCAAAACTGTATCCCTTGAGTGTCGGAGAGGCAAGCGGAATTCCTAGTGTAGCGGTGAAATGCGTAGATATTAGGAGGAACACCAGTGGCGAAGGCGGCTTGCTGGACGATAACTGACGCTGAGGCGCGAAAGCGTGGGGAGCA…	p_Firmicutes	c_Clostridia	o_Oscillospirales	f_Oscillospiraceae	g_UCG-005	f_Oscillospiraceae-ASV.7	0.445316	0.227792	10.3704	7.37705	0.000456074	0.234832
TAGGGAATCTTCGGCAATGGGGGCAACCCTGACCGAGCAACGCCGCGTGAGTGAAGAAGGTTTTCGGATCGTAAAGCTCTGTTGTAAGAGAAGAACGTGTGTGAGAGTGGAAAGTTCACACAGTGACGGTAACTTACCAGAAAGGGACGGCTAACTACGTGCCAGCAGCCGCGGTAATACGTAGGTCCCGAGCGTTGTCCGGATTTATTGGGCGTAAAGCGAGCGCAGGCGGTTTAATAAGTCTGAAGTTAAAGGCAGTGGCTTAACCATTGTTCGCTTTGGAAACTGTTAAACTTGAGTGCAGAAGGGGAGAGTGGAATTCCATGTGTAGCGGTGAAATGCGTAGATATATGGAGGAACACCGGTGGCGAAAGCGGCTCTCTGGTCTGTAACTGACGC…	p_Firmicutes	c_Bacilli	o_Lactobacillales	f_Streptococcaceae	g_Streptococcus	g_Streptococcus-ASV	0.289153	0.098438	6.66667	3.27869	0.000434436	0.317619
TGGGGAATATTGGGCAATGGGCGAAAGCCTGACCCAGCAACGCCGCGTGAAGGAAGAAGGCCTTCGGGTTGTAAACTTCTTTTAGCAGGGACGAATTCTGACGGTACCTGCAGAAAAAGCAACGGCTAACTACGTGCCAGCAGCCGCGGTAATACGTAGGTTGCAAGCGTTGTCCGGATTTACTGGGTGTAAAGGGCGTGTAGGCGGAGATGCAAGTTGGGAGTGAAATCCCGGGGCTCAACCCCGGAACTGCTTTCAAAACTGTATCCCTTGAGTGTCGGAGAGGCAAGCGGAATTCCTAGTGTAGCGGTGAAATGCGTAGATATTAGGAGGAACACCAGTGGCGAAGGCGGCTTGCTGGACGATAACTGACGCTGAGGCGCGAAAGCGTGGGGAGCA…	p_Firmicutes	c_Clostridia	o_Oscillospirales	f_Oscillospiraceae	g_UCG-005	f_Oscillospiraceae-ASV.3	2.32898	1.62237	65.9259	48.3607	0.0004102	0.368031
TGGGGAATATTGCACAATGGGGGAAACCCTGATGCAGCGACGCCGCGTGAAGGAAGAAGTATCTCGGTATGTAAACTTCTATCAGCAGGGAAGATAGTGACGGTACCTGACTAAGAAGCCCCGGCTAACTACGTGCCAGCAGCCGCGGTAATACGTAGGGGGCAAGCGTTATCCGGATTTACTGGGTGTAAAGGGAGCGTAGACGGTGTGGCAAGTCTGATGTGAAAGGCATGGGCTCAACCTGTGGACTGCATTGGAAACTGTCATACTTGAGTGCCGGAGGGGTAAGCGGAATTCCTAGTGTAGCGGTGAAATGCGTAGATATTAGGAGGAACACCAGTGGCGAAGGCGGCTTACTGGACGGTAACTGACGTTGAGGCTCGAAAGCGTGGGGAGCAA…	p_Firmicutes	c_Clostridia	o_Lachnospirales	f_Lachnospiraceae	g_Blautia	g_Blautia-ASV	0.450372	0.259312	6.66667	4.91803	0.00039265	0.276579
TGAGGAATATTGGTCAATGGTCGGAAGACTGAACCAGCCAAGTAGCGTGAAGGATGAAGGTTCTATGGATTGTAAACTTCTTTTATACGGGAATAAAACCACCTACGTGTAGGTGCTTGTATGTACCGTATGAATAAGCATCGGCTAACTCCGTGCCAGCAGCCGCGGTAATACGGAGGATGCGAGCGTTATCCGGATTTATTGGGTTTAAAGGGAGCGTAGACGGGAGATTAAGTCAGTTGTGAAAGGCTGCGGCTCAACCGCAGCACTGCAGTTGATACTGGTTTCCTTGAGTGCGGTTGAGGTATGTGGAATTCGTGGTGTAGCGGTGAAATGCTTAGATATCACGAAGAACTCCGATTGCGAAGGCAGCATACTAAGCCGCTACTGACGTTGAGG…	p_Bacteroidota	c_Bacteroidia	o_Bacteroidales	f_Bacteroidaceae	g_Bacteroides	g_Bacteroides-ASV.5	1.90905	1.99478	61.4815	59.0164	0.000385821	0.40071
TGAGGAATATTGGTCAATGGTCGGAAGACTGAACCAGCCAAGTAGCGTGAAGGATGAAGGTTCTATGGATTGTAAACTTCTTTTATACGGGAATAAAGCCCACTACGTGTAGTGGTTTGTATGTACCGTATGAATAAGCATCGGCTAACTCCGTGCCAGCAGCCGCGGTAATACGGAGGATGCGAGCGTTATCCGGATTTATTGGGTTTAAAGGGAGCGTAGACGGGATGTTAAGTCAGTTGTGAAAGGCTGCGGCTCAACCGCAGCACTGCAGTTGATACTGGCGTCCTTGAGTGCGGTTGAGGTGTATGGAATTCGTGGTGTAGCGGTGAAATGCTTAGATATCACGAAGAACTCCGATTGCGAAGGCAGTACACTAAGCCGCTACTGACGTTGAGG…	p_Bacteroidota	c_Bacteroidia	o_Bacteroidales	f_Bacteroidaceae	g_Bacteroides	g_Bacteroides-ASV.8	1.24444	0.900824	53.3333	41.8033	0.000378943	0.241375
TGAGGAATATTGGTCAATGGACGAGAGTCTGAACCAGCCAAGTAGCGTGCAGGATGACGGCCCTCTGGGTTGTAAACTGCTTTTAGTTGGGAATAAAAAGAGGGACGTGTCCCTTATTGTATGTACCATCAGAAAAAGGACCGGCTAATTCCGTGCCAGCAGCCGCGGTAATACGGAAGGTCCGGGCGTTATCCGGATTTATTGGGTTTAAAGGGAGCGTAGGCGGGATGATAAGTCAGTTGTGAAAGTTTGAGGCTCAACCTTAAAATTGCAATTGAAACTGTTGTTCTTGAGTGCACGCAGGGGTGCTGGAATTCATGGTGTAGCGGTGAAATGCTTAGATATCATGAAGAACTCCGACGGCGAAGGCATGTGCCCGGAGTGCAACTGACGCTGAGG…	p_Bacteroidota	c_Bacteroidia	o_Bacteroidales	f_Prevotellaceae	g_Alloprevotella	g_Alloprevotella-ASV.1	0.506557	0.0425184	17.037	1.63934	0.000371649	0.215053
TGGGGAATTTTGCGCAATGGGGGCAACCCTGACGCAGCAACGCCGCGTGCGGGACGACGGCCTTCGGGTTGTAAACCGCTTTCAGCAGGGAAGAACCTCTGACGGTACCTGCAGAAGAAGCCCCGGCTAACTACGTGCCAGCAGCCGCGGTAATACGTAGGGGGCGAGCGTTATCCGGAATGATTGGGCGTAAAGCGCGCGCAGGCGGCCGCTCAAGCGGGACCTCTAACCCCGGGGCTCAACCCCGGGCCGGGTCCCGAACTGGGCGGCTCGAGTGCGGTAGGGGAGAGCGGAATTCCAAGTGTAGCGGTGAAATGCGCAGATATTTGGAAGAACACCGATGGCGAAGGCAGCTCTCTGGGCCGTCACTGACGCTGAGGCGCGAAAGCCGGGGGAGCG…	p_Actinobacteriota	c_Coriobacteriia	o_Coriobacteriales	f_Eggerthellaceae	g_Enterorhabdus	g_Enterorhabdus-ASV	0.125073	0.0256526	4.44444	1.63934	0.000370505	0.221662
TGGGGAATATTGCACAATGGGGGAAACCCTGATGCAGCGATGCCGCGTGGAGGAAGAAGGTTTTCGGATTGTAAACTCCTTTTATCAGGGACGATAATGACGGTACCTGAAGAAAAAGCTCCGGCTAACTACGTGCCAGCAGCCGCGGTAATACGTAGGGAGCGAGCGTTGTCCGGAATTACTGGGTGTAAAGGGAGCGTAGGCGGGACGGTAAGTCAGGTGTGAAATATACGTGCTCAACATGTAGACTGCACTTGAAACTGCTGTTCTTGAGTGAAGTAGAGGTAAGCGGAATTCCTAGTGTAGCGGTGAAATGCGTAGATATTAGGAGGAACATCGGTGGCGAAGGCGGCTTACTGGGCTTTTACTGACGCTGAGGCTCGAAAGCGTGGGGAGCAA…	p_Firmicutes	c_Clostridia	o_Oscillospirales	f_Ruminococcaceae	g_Ruminococcus	g_Ruminococcus-ASV	2.40487	2.72662	71.8519	72.9508	0.000369288	0.343397
TGAGGGATATTGCACAATGGGCGCAAGCCTGATGCAGCAACGCCGCGTGAGGGATGACGGTTTTCGGATTGTAAACCTCTGTCTTCAGTGATGATAATGACATTAGCTGAGGAGGAAGCCACGGCTAACTACGTGCCAGCAGCCGCGGTAATACGTAGGTGGCGAGCGTTGTCCGGATTTACTGGGTGTAAAGGGAGCGCAGGCGGGATTGCAAGTCAGTGGTGAAATATATGGGCTTAACCCATAGACTGCCATTGAAACTGTAGTTCTTGAGTGAAGTAGAGGCAGGCGGAATTCCGAGTGTAGCGGTGAAATGCGTAGATATTCGGAGGAACACCAGTGGCGAAGGCGGCTTGCTGGGCTTTTACTGACGCTGAGGCTCGAAAGTGTGGGGAGCAA…	p_Firmicutes	c_Clostridia	o_Oscillospirales	f_NA	g_NA	o_Oscillospirales-ASV.3	0.14207	0.43949	7.40741	14.7541	0.000361872	0.265915
TGAGGAATATTGGACAATGGATGGAAATCTGATCCAGCCATGCCGCGTGCAGGATGACGGCCCTATGGGTCTTAAACTGCTTTTGTATGGGAGCAATAAGCTCTACGTGTAGAGTGATGAGAGTACCATACGAATAAGCATCGGCTAACTCCGTGCCAGCAGCCGCGGTAATACGGAGGATGCGAGCGTTATCCGGATTTATTGGGTTTAAAGGGTGCGTAGGCGGTCTGGTAAGTCAGTGGTGAAATCTCCGAGCTCAACTTGGAACGTGCCATTGATACTGTCGGACTGGAATGGGGATGCCGTTTGCGGAATGTGTGGTGTAGCGGTGAAATGCATAGATATCACACAGAACACCGATTGCGAAGGCAGCAGACGAATCCTTGATTGACGCTGAGG…	p_Bacteroidota	c_Bacteroidia	o_Bacteroidales	f_Rikenellaceae	g_dgA-11_gut_group	f_Rikenellaceae-ASV	1.60634	2.00161	44.4444	49.1803	0.000332216	0.359863
TGGGGAATATTGCACAATGGGGGAAACCCTGATGCAGCGACGCCGCGTGAAGGAAGAAGTATCTCGGTATGTAAACTTCTATCAGCAGGGAAGAAAATGACGGTACCTGACTAAGAAGCCCCGGCTAACTACGTGCCAGCAGCCGCGGTAATACGTAGGGGGCAAGCGTTATCCGGATTTACTGGGTGTAAAGGGAGCGTAGACGGAAGAGCAAGTCTGATGTGAAAGGCTGGGGCTTAACCCCAGGACTGCATTGGAAACTGTTTTTCTAGAGTGCCGGAGAGGTAAGCGGAATTCCTAGTGTAGCGGTGAAATGCGTAGATATTAGGAGGAACACCAGTGGCGAAGGCGGCTTACTGGACGGTAACTGACGTTGAGGCTCGAAAGCGTGGGGAGCAA…	p_Firmicutes	c_Clostridia	o_Lachnospirales	f_Lachnospiraceae	g_Blautia	g_Blautia-ASV.2	0.233396	0.0762129	5.18519	2.45902	0.000326928	0.237353
TGGGGAATATTGCGCAATGGGGGCAACCCTGACGCAGCAACGCCGCGTGAAGGAAGAAGGTCTTCGGATTGTAAACTTTTGTCTTCAAGGAAGAAAAATGACTGTACTTGGGGAGGAAGCTCCGGCTAACTACGTGCCAGCAGCCGCGGTAATACGTAGGGAGCGAGCGTTGTCCGGAATTACTGGGTGTAAAGGGTGCGTAGGCGGGTATACAAGTCATATGTGAAATACCGAGGCTCAACTTCGGAACTGCATAAGAAACTGTATATCTTGAGTGCGGGAGAGGTAAGCGGAATTCCTAGTGTAGCGGTGAAATGCGTAGATATTAGGAGGAACACCAGTGGCGAAGGCGGCTTACTGGACCGTAACTGACGCTGAGGCACGAAAGCGTGGGGAGCA…	p_Firmicutes	c_Clostridia	o_NA	f_NA	g_NA	c_Clostridia-ASV	0.540891	0.120823	20.7407	4.91803	0.000300353	0.196105
CTAAGAATATTCCGCAATGGAGGGAACTCTGACGGAGCGACGCCGCGTGGACGAAGAAGGCCGGAAGGTTGTAAAGTCCTTTTGAAAGCGAGGAATAAGTAGTGTAGGGAATGACACTATGGTGACTGTAACTTTTGAATAAGCACCGGCTAATTACGTGCCAGCAGCCGCGGTAACACGTAAGGTGCGAGCGTTGTTCGGAATTATTGGGCGTAAAGGGCATGTAGGCGGTTTTGCAAGCTTGGTGTGAAATCCCAGGGCTCAACCCTGGAACTGCATTGAGAACTGCATGACTAGAGTCAATGAGGGGGAACCGGAATTCCAGGTGTAGGGGTGAAATCTGTAGATATCTGGAAGAACACCAATGGCGAAGGCAGGTTTCTAGCATATGACTGACGC…	p_Spirochaetota	c_Spirochaetia	o_Spirochaetales	f_Spirochaetaceae	g_Treponema	g_Treponema-ASV	0.909305	0.520879	41.4815	29.5082	0.000297466	0.241756
TGGGGAATATTGGGCAATGGGCGCAAGCCTGACCCAGCAACGCCGCGTGAAGGAAGAAGGTCTTCGGATTGTAAACTTTTGTCGCCAGGGAAGATAATGACGGTACCTGGTAAGAAAGCCCCGGCTAACTACGTGCCAGCAGCCGCGGTAATACGTAGGGGGCGAGCGTTGTCCGGAATTACTGGGCGTAAAGGGCGCGTAGGCGGCTTGTTAAGTTAGATGTGAAATCCCCGGGCTTAACCTGGGTGTTGCATTTAAAACTGGCAGGCTTGAGTGCAGGAGAGGAAAGCGGAATTCCTAGTGTAGCGGTGAAATGCGTAGATATTAGGAGGAACATCAGTGGCGAAGGCGGCTTTCTGGACTGTAACTGACGCTGAGGCGCGAGAGCGTGGGGAGCAA…	p_Firmicutes	c_Clostridia	o_NA	f_NA	g_NA	c_Clostridia-ASV.1	0.621221	0.255013	33.3333	13.9344	0.000271394	0.325537
TGAGGAATATTGGTCAATGGTCGGAAGACTGAACCAGCCAAGTAGCGTGAAGGATGACTGCCCTACGGGTTGTAAACTTCTTTTGTTTGGGAATAAAGTGAGGCACGTGTGCCTTTTTGTATGTACCTTACGAATAAGCATCGGCTAATTCCGTGCCAGCAGCCGCGGTAATACGGAAGATGCGAGCGTTATCCGGATTTATTGGGTTTAAAGGGAGCGTAGGCGGACTGTTAAGTCAGCGGTTAAATGTCAAGGCCCAACCTTGTCGTGCCGTTGAAACTGGCGGTCTTGAATGCACACAAGGGAGATGGAATTCGTCGTGTAGCGGTGAAATGCTTAGATATGACGAAGAACTCCGATTGCGAAGGCAGTCTCCTGGGGTGCTATTGACGCTGAGGC…	p_Bacteroidota	c_Bacteroidia	o_Bacteroidales	f_Prevotellaceae	g_Prevotellaceae_UCG-003	f_Prevotellaceae-ASV.4	0.547952	0.032891	14.8148	0.819672	0.000270726	0.146239
TGGGGGATATTGCACAATGGGGGAAACCCTGATGCAGCAACGCCGCGTGAAGGAAGAAGGTCTTCGGATTGTAAACTTCTGTTTTTAGTGAAGAAACAAATGACGGTAGCTAAAGAGGAAGCCACGGCTAACTACGTGCCAGCAGCCGCGGTAATACGTAGGTGGCAAGCGTTGTCCGGATTTACTGGGTGTAAAGGGTGCGCAGGCGGGACTGCAAGTTGGATGTGAAAATCCGAGGCTCAACCTCGGAACTGCATCCAAAACTGTGGTTCTTGAGTGGAGCAGAGGTAAGCGGAATTCCGAGTGTAGCGGTGAAATGCGTAGATATTCGGAGGAACACCAGTGGCGAAGGCGGCTTACTGGGCTCTAACTGACGCTGAGGCACGAAAGTGTGGGTAG…	p_Firmicutes	c_Clostridia	o_Oscillospirales	f_NA	g_NA	o_Oscillospirales-ASV.2	1.05191	0.546887	31.8519	18.8525	0.000269124	0.368063
TGGGGAATATTGGGCAATGGGCGAAAGCCTGACCCAGCAACGCCGCGTGAGTGAAGAAGGCCTTCGGGTTGTAAAGCTCTGTTATAGTTGACGAAGGAAGTGACGGTAGGCTATAAGGAAGCCCCGGCTAACTACGTGCCAGCAGCCGCGGTAATACGTAGGGGGCGAGCGTTGTCCGGAATGACTGGGCGTAAAGGGCGTGTAGGCGGCCAATTAAGTCTGGAGTGAAAGTCCTGTTTTTAAGGTGGGAATTGCTTTGGATACTGGTTGGCTTGAGTGCGGAAGAGGTAAGTGGAATTCCCAGTGTAGCGGTGAAATGCGTAGAGATTGGGAGGAACACCAGTGGCGAAGGCGACTTACTGGGCCGTAACTGACGCTGAGGCGCGAAAGCGTGGGGAG…	p_Firmicutes	c_Clostridia	o_Christensenellales	f_Christensenellaceae	g_Christensenellaceae_R-7_group	f_Christensenellaceae-ASV.2	0.766851	0.266798	22.2222	9.01639	0.000268467	0.15329
TGGGGAATATTGCACAATGGGGGAAACCCTGATGCAGCGACGCCGCGTGAGTGAAGAAGTAATTCGTTATGTAAAGCTCTATCAGCAGGGAAGAAAATGACGGTACCTGACTAAGAAGCCCCGGCTAACTACGTGCCAGCAGCCGCGGTAATACGTAGGGGGCAAGCGTTATCCGGATTTACTGGGTGTAAAGGGAGCGTAGACGGCCGTGCAAGTCTGATGTGAAAGGCTGGGGCTCAACCCCGGGACTGCATTGGAAACTGTATGGCTGGAGTGCCGGAGAGGTAAGCGGAATTCCTAGTGTAGCGGTGAAATGCGTAGATATTAGGAGGAACACCAGTGGCGAAGGCGGCTTACTGGACGGTAACTGACGTTGAGGCTCGAAAGCGTGGGGAGCAA…	p_Firmicutes	c_Clostridia	o_Lachnospirales	f_Lachnospiraceae	g_Marvinbryantia	g_Marvinbryantia-ASV	0.220843	0.0477848	5.18519	1.63934	0.00026274	0.198529
TAGGGAATTTTCGGCAATGGGCGAAAGCCTGACCGAGCAACGCCGCGTGAAGGAAGACGGCCTTCGGGTTGTAAACTTCTGTTATAAAGGAAGAACGGCTATGACAGGGAATGGTCATAGAGTGACGGTACTTTATTAGAAAGCCACGGCTAACTACGTGCCAGCAGCCGCGGTAATACGTAGGTGGCGAGCGTTATCCGGAATTATTGGGCGTAAAGAGGGAGCAGGCGGCGACAAGGGTCTGTGGTGAAAGACTGAAGCTCAACTTCAGTAAGCCATGGAAACCGTGTGAGCTAGAGTCCAGAAGAGGATCGCGGAATTCCATGTGTAGCGGTGAAATGCGTAGATATATGGAGGAACACCAGTGGCGAAGGCGGCGATCTGGTCTTGGACTGACGC…	p_Firmicutes	c_Bacilli	o_Erysipelotrichales	f_Erysipelatoclostridiaceae	g_Erysipelatoclostridium	g_Erysipelatoclostridium-ASV	0.132928	0.284333	7.40741	17.2131	0.000252743	0.193744
TGGGGAATATTGGGCAATGGGCGCAAGCCTGACCCAGCAACGCCGCGTGAAGGAAGAAGGCTTTCGGGTTGTAAACTTCTTTTGTCAGGGACGAGTAGAAGACGGTACCTGACGAATAAGCCACGGCTAACTACGTGCCAGCAGCCGCGGTAATACGTAGGTGGCAAGCGTTGTCCGGATTTACTGGGTGTAAAGGGCGTGTAGCCGGGAAGGCAAGTCAGATGTGAAATCCACGGGCTCAACTCGTGAACTGCATTTGAAACTGTTTTTCTTGAGTATCGGAGAGGCAATCGGAATTCCTAGTGTAGCGGTGAAATGCGTAGATATTAGGAGGAACACCAGTGGCGAAGGCGGATTGCTGGACGACAACTGACGGTGAGGCGCGAAAGCGTGGGGAGC…	p_Firmicutes	c_Clostridia	o_Oscillospirales	f_Oscillospiraceae	g_UCG-002	f_Oscillospiraceae-ASV.15	0.202804	0.0508725	5.18519	1.63934	0.000248622	0.216065
TGAGGAATATTGGTCAATGGCCGGAAGGCTGAACCAGCCAAGTAGCGTGAGGGATGACAGCCCTACGGGTTGTAAACCTCTTTTGTCCGGGAATAAAACGGGGGACGCGTCCCCCCTTGCATGTACCGGTTGAATAAGGGCCGGCTAATTCCGTGCCAGCAGCCGCGGTAATACGGAAGGCCCGAGCGTTATCCGGATTTATTGGGTTTAAAGGGAGCGTAGGCGGGATTCTAAGCCAGCCGTCAAATGATGGGGCTCAACCCCATTCCGCGGTTGGAACTGGCGTCCTTGAGTTCGGTGCACGAAGGTGGAATTCGTGGTGTAGCGGTGAAATGCATAGATATCACGAGGAACTCCGATAGCGAAGGCATCCTTCGGTGCCGCGACTGACGCTGATGC…	p_Bacteroidota	c_Bacteroidia	o_Bacteroidales	f_Prevotellaceae	g_Prevotellaceae_UCG-001	f_Prevotellaceae-ASV.3	0.67226	0.199975	19.2593	6.55738	0.000248523	0.164468
TGAGGAATATTGGTCAATGGTCGGGAGACTGAACCAGCCAAGTAGCGTGAAGGATGAAGGTTCTATGGATTGTAAACTTCTTTTATACGGGAATAACACCATCTACGTGTAGATGCCTGCATGTACCGTATGAATAAGCATCGGCTAACTCCGTGCCAGCAGCCGCGGTAATACGGAGGATGCGAGCGTTATCCGGATTTATTGGGTTTAAAGGGAGCGTAGACGGGATGTTAAGTCAGTTGTGAAATGCTGTGGCTCAACCATAGCACTGCAGTTGATACTGGCGTTCTTGAGTGCGTATGAGGTACGTGGAATTCGTGGTGTAGCGGTGAAATGCTTAGATATCACGAAGAACTCCTATTGCGAAGGCAGCGTACCAATCCGTAACTGACGTTGAGG…	p_Bacteroidota	c_Bacteroidia	o_Bacteroidales	f_Bacteroidaceae	g_Bacteroides	g_Bacteroides-ASV.2	1.97502	1.41019	43.7037	37.7049	0.000247533	0.265394
TGGGGAATATTGCACAATGGGCGAAAGCCTGATGCAGCAACGCCGCGTGAGGGAAGACGGTTTTCGGATTGTAAACCTCTGTCTTTGGTGAAGATAATGACGGTAGCCAAGGAGGAAGCCACGGCTAACTACGTGCCAGCAGCCGCGGTAATACGTAGGTGGCAAGCGTTGTCCGGAATTACTGGGTGTAAAGGGAGCGCAGGCGGGACTGCAAGTTGGATGTGAAATGTCGCGGCTTAACCGCGGAGCTGCATCCAAAACTGTAGTTCTTGAGTGGAGTAGAGGTAGGCGGAATTCCGAGTGTAGCGGTGAAATGCGTAGATATTCGGAGGAACACCAGTGGCGAAGGCGGCCTACTGGGCTCTTACTGACGCTGAGGCTCGAAAGTGTGGGGAGCAA…	p_Firmicutes	c_Clostridia	o_Oscillospirales	f_NA	g_NA	o_Oscillospirales-ASV.1	0.667147	1.07255	22.963	28.6885	0.000247379	0.226743
TGGGGAATATTGCACAATGGGGGAAACCCTGATGCAGCAATGCCGCGTGAAGGATGAAGGTTTTCGGATTGTAAACTTCTTTTGTACGGGACGAAACAAATGACGGTACCGTAAGAATAAGCCACGGCTAACTACGTGCCAGCAGCCGCGGTAATACGTAGGTGGCAAGCGTTATCCGGATTTACTGGGTGTAAAGGGCGAGTAGGCGGGATTGCAAGTCAGATGTGAAAACTATGGGCTCAACCCATAGACTGCATTTGAAACTGTAGTTCTTGAGTGATGGAGAGGCAGGCGGAATTCCCGGTGTAGCGGTGGAATGCGTAGATATCGGGAGGAACACCAGTGGCGAAGGCGGCCTGCTGGACATTAACTGACGCTGAGGCGCGAAAGCGTGGGGAG…	p_Firmicutes	c_Clostridia	o_Oscillospirales	f_Butyricicoccaceae	g_UCG-009	f_Butyricicoccaceae-ASV.1	0.179893	0.063491	5.18519	2.45902	0.000238368	0.21657
TTTCGAATCATTCACAATGGGGGAAACCCTGATGGTGCGACGTCGCGTGGGGGATGAAGGTCTTCGGATTGTAAACCTCTGTCAAGAGGGAGTAATGGTATGGTTCATAGCCATATTTGAATTAACCTCTAGAGGAAGCAGTGGCTAACTCTGTGCCAGCAGCCGCGGTAATACAGAGACTGCAAGCGTTACTCGGATTCACTGGGCGTAAAGGGAGCGCAGGCGGGTTGGTGTGTCAGGTGTGAAATTCCGAAGCTTAACTTCGGCGCTGCGCCTGAAACTACTAATCTAGAGACTCGGAGGGGTAAGTGGAATTCTTGGTGGAGCAGTGAAATGCGTAGATATCAAGAGGAACACCGACGGCGAAGGCAGCTTACTGGACGAGATCTGACGCTCAGG…	p_Verrucomicrobiota	c_Verrucomicrobiae	o_Opitutales	f_Puniceicoccaceae	g_Cerasicoccus	g_Cerasicoccus-ASV	0.241037	0.041798	12.5926	2.45902	0.000235686	0.156228
TGGGGAATATTGCACAATGGGCGCAAGCCTGATGCAGCGACGCCGCGTGAAGGAAGAAGTATTTCGGTATGTAAACTTCTATCAGCAGGGAAGAAAATGACGGTACCTGACTAAGAAGCCCCGGCTAACTACGTGCCAGCAGCCGCGGTAATACGTAGGGGGCAAGCGTTATCCGGAATTACTGGGTGTAAAGGGAGCGTAGACGGCATTGCAAGTCTGATGTGAAAGGCAGGGGCTCAACCCCTGGACTGCATTGGAAACTGTAATGCTAGAGTGCCGGAGGGGTAAGCGGAATTCCTAGTGTAGCGGTGAAATGCGTAGATATTAGGAGGAACACCAGTGGCGAAGGCGGCTTACTGGACGGTAACTGACGTTGAGGCTCGAAAGCGTGGGGAGCAA…	p_Firmicutes	c_Clostridia	o_Lachnospirales	f_Lachnospiraceae	g_NA	f_Lachnospiraceae-ASV.2	0.80273	1.26549	33.3333	45.082	0.000231925	0.427256
TGAGGAATATTGGTCAATGGTCTGACGACTGAACCAGCCATGCCGCGTGAAGGTCACGGCCCTATGGGTCTTAAACTTCTTTTGCAAGGGAGCAATAAGGTCTACGTGTAGACTGATGAGAGTACCTTGCGAATAAGCATCGGCTAACTCCGTGCCAGCAGCCGCGGTAATACGGGGGATGCAAGCGTTATCCGGATTTATTGGGTTTAAAGGGTGCGTAGGCGGTCAGGTAAGTCAGCGGTGAAATTTAGGGGCTCAACCTCTACCGTGCCGTTGATACTGTCTGACTAGAATGCGGATGCCGTGGGAGGAATGTGTGGTGTAGCGGTGAAATGCATAGATATCACACAGAACACCGATTGCGAAGGCATCTCACGAATCCGCAATTGACGCTGAGGC…	p_Bacteroidota	c_Bacteroidia	o_Bacteroidales	f_Rikenellaceae	g_Rikenellaceae_RC9_gut_group	g_Rikenellaceae_RC9_gut_group-ASV.1	1.31633	0.632438	34.0741	18.8525	0.000226037	0.151699
TTAGGAATATTCGTCAATGGGGGAAACCCTGAACGAGCAATGCCGCGTGAAGGATGACGGTCCTATGGATTGTAAACTTCTGTTGTTAGGGAAGAACGACCTAAGTAGGAAATGACTTAGGAGTGACGGTACCTTTCAAGAAAGCTCCGGCTAACTACGTGCCAGCAGCCGCGGTAATACGTAGGGAGCGAGCGTTATCCGGATTTATTGGGTGTAAAGGGTGCGTAGGCGGTTTAACAGGTCTGTGGTTTAAGTCCGAAGCTTAACTTCGGTTCGCCATAGAAACCGTTTTACTTGAGTATGGTAGAGGCAAGTGGAATTTCTAGTGTAGCGGTTAAATGCGTAGATATTAGAAGGAACACCGGTGGCGAAGGCGACTTGCTGGGCCATCACTGACGC…	p_Firmicutes	c_Bacilli	o_RF39	f_NA	g_NA	o_RF39-ASV	0.0296615	0.292476	1.48148	10.6557	0.000224701	0.150295
TGAGGAATATTGGTCAATGGGCGCAAGCCTGAACCAGCCAAGTCGCGTGAGGGAAGACGGCCCTACGGGTTGTAAACCTCTTTTGTCGGGGAGCAAATTGATGACGCGTCATCAGGTGAGAGTACCCGAAGAAAAAGCATCGGCTAACTCCGTGCCAGCAGCCGCGGTAATACGGAGGATGCGAGCGTTATCCGGATTTATTGGGTTTAAAGGGTGCGTAGGCGGGTTTATAAGTCAGCGGTAAAATAGCGGAGCTCAACTCCGTCGAGCCGTTGAAACTGTAGATCTTGAGTGGGTGAGAAGTAAGCGGAATGCGTGGTGTAGCGGTGAAATGCATAGATATCACGCAGAACGCCGATTGCGAAGGCAGCTTACCGGCGCCCAACTGACGCTGAAGCA…	p_Bacteroidota	c_Bacteroidia	o_Bacteroidales	f_Muribaculaceae	g_NA	f_Muribaculaceae-ASV.1	1.48663	1.10092	39.2593	33.6066	0.000223348	0.189791
TGAGGAATATTGGTCAATGGACGCAAGTCTGAACCAGCCATGCCGCGTGCAGGAAGACGGCTCTATGAGTTGTAAACTGCTTTTGTACGAGGGTAAAATGAGATACGTGTATCTCACTGAAAGTATCGTATGAATAAGGATCGGCTAACTCCGTGCCAGCAGCCGCGGTAATACGGAGGATCCAAGCGTTATCCGGATTTATTGGGTTTAAAGGGTGCGTAGGCGGTTTATTAAGTCAGTGGTGAAATCTCGGGGCTTAACCTCGAAATTGCCATTGATACTGATGAGCTAGAGAATAGTTGCGGTAGGCGGAATGTATGGTGTAGCGGTGAAATGCTTAGAGATCATACAGAACACCGATTGCGAAGGCAGCTTACCAAACTATATCTGACGTTGAGG…	p_Bacteroidota	c_Bacteroidia	o_Bacteroidales	f_Rikenellaceae	g_Alistipes	g_Alistipes-ASV.2	0.182066	0.338531	12.5926	18.8525	0.000221921	0.204543
TGGGGAATATTGGGCAATGGGGGAAACCCTGACCCAGCAACGCCGCGTGAAGGAAGAAGGCTTTCGGGTTGTAAACTTCTTTTACCAGGGACGAAGAAAGTGACGGTACCTGGAGAAAAAGCCACGGCTAACTACGTGCCAGCAGCCGCGGTAATACGTAGGTGGCAAGCGTTGTCCGGATTTACTGGGTGTAAAGGGCGTGTAGGCGGAGGATCAAGTCAGATGTGAAATCTAGGGGCTCAACCCCTAAACTGCATTTGAAACTGATCCCCTTGAGTATCGGAGAGGCAGGCGGAATTCCTAGTGTAGCGGTGAAATGCGTAGATATTAGGAGGAACACCAGTGGCGAAGGCGGCCTGCTGGACGACAACTGACGCTGAGGCGCGAAAGCGTGGGGAG…	p_Firmicutes	c_Clostridia	o_Oscillospirales	f_Oscillospiraceae	g_UCG-005	f_Oscillospiraceae-ASV.4	1.68684	0.924038	42.2222	23.7705	0.000221763	0.175794
TGGGGAATATTGCGCAATGGGGGAAACCCTGACGCAGCAACGCCGCGTGAAGGATGAAGGTCTTCGGATTGTAAACTTTTGTCTTTGGTGAAGATAATGACGGTAGCCAAGGAGGAAGCCACGGCTAACTACGTGCCAGCAGCCGCGGTAATACGTAGGTGGCAAGCGTTGTCCGGATTTACTGGGTGTAAAGGGCGTGTAGACGGGTTGTTAAGTCAGATGTGAAATACCGCAGCTTAACTGCGGGGCTGCATTTGATACTGATAATCTTGAGTGCGGGAGAGGAAAGCGGAATTCCTAGTGTAGCGGTGAAATGCGTAGATATTAGGAGGAACACCAGTGGCGAAGGCGGCTTTCTGGACCGTAACTGACGTTGAGGCGCGAAAGCGTGGGTAGCAA…	p_Firmicutes	c_Clostridia	o_NA	f_NA	g_NA	c_Clostridia-ASV.2	0.0897736	0.333667	2.22222	12.2951	0.000216707	0.13492
TGGGGAATATTGCACAATGGGGGAAACCCTGATGCAGCGACGCCGCGTGAGTGAAGAAGTATTTCGGTATGTAAAGCTCTATCAGCAGGGAAGAAAATGACGGTACCTGACTAAGAAGCCCCGGCTAACTACGTGCCAGCAGCCGCGGTAATACGTAGGGGGCAAGCGTTATCCGGATTTACTGGGTGTAAAGGGAGCGTAGACGGCTTTGCAAGTCTGACGTGAAAATCCGGGGCTCAACCCCGGAACTGCGTTGGAAACTGTGAGGCTTGAGTGCCGGAGAGGTAAGCGGAATTCCTAGTGTAGCGGTGAAATGCGTAGATATTAGGAGGAACACCAGTGGCGAAGGCGGCTTACTGGACGGCAACTGACGTTGAGGCTCGAAAGCGTGGGGAGCAA…	p_Firmicutes	c_Clostridia	o_Lachnospirales	f_Lachnospiraceae	g_Lachnospiraceae_FCS020_group	g_Lachnospiraceae_FCS020_group-ASV	0.23579	0.107338	5.18519	2.45902	0.000216505	0.175348
TGGGGAATATTGGGCAATGGGCGAAAGCCTGACCCAGCGACGCCGCGTGAGGGAAGAAGATTTTCGGATTGTAAACCTCTGTTGACAAGGAAGAAGAAAGTGACGTAACTTGTCGAGGAAGCCACGGCTAACTACGTGCCAGCAGCCGCGGTAATACGTAGGTGGCGAGCGTTATCCGGATTTACTGGGTGTAAAGGGTGAGTAGGCGGGTGAACAAGTCAGATGTGAAATGTATAGGCTCAACCTGTAGATTGCATTTGAAACTGTACATCTTGAGAGTCGGAGAGGTAAACGGAATTCCCGGTGTAGCGGTGAAATGCGTAGATATCGGGAGGAACACCAGTGGCGAAGGCGGTTTACTGGACGACAACTGACGCTGATACACGAAAGCGTGGGGAG…	p_Firmicutes	c_Clostridia	o_Oscillospirales	f_UCG-010	g_NA	o_Oscillospirales-ASV.5	0.381674	0.0388051	14.8148	1.63934	0.000215029	0.122807
TGAGGAATATTGGTCAATGGTCGGAAGACTGAACCAGCCAAGTAGCGTGAAGGATGAAGGTTCTATGGATTGTAAACTTCTTTTATACGGGAATAAAACCTCCCACGTGTGGGAGCTTGTATGTACCGTATGAATAAGCATCGGCTAACTCCGTGCCAGCAGCCGCGGTAATACGGAGGATGCGAGCGTTATCCGGATTTATTGGGTTTAAAGGGAGCGTAGACGGGATGTTAAGTCAGTTGTGAAAGGCTGCGGCTCAACCGCAGCACTGCAGTTGATACTGGCGTCCTTGAGTGCGGTTGAGGTGTGTGGAATTCGTGGTGTAGCGGTGAAATGCTTAGATATCACGAAGAACTCCGATTGCGAAGGCAGCACACTAAGCCGCTACTGACGTTGAGG…	p_Bacteroidota	c_Bacteroidia	o_Bacteroidales	f_Bacteroidaceae	g_Bacteroides	g_Bacteroides-ASV.9	0.205673	0.0622569	17.7778	6.55738	0.000213935	0.150047
TGAGGAATATTGGTCAATGGTCGGAAGACTGAACCAGCCATGCCGCGTGAAGGTGACGGCCCTATGGGTCTTAAACTTCTTTTGCAAGGGAGCAATAAGGTTCACGTGTGGACTGATGAGAGTACCTTGCGAATAAGCATCGGCTAACTCCGTGCCAGCAGCCGCGGTAATACGGGGGATGCAAGCGTTATCCGGATTTATTGGGTTTAAAGGGTGCGTAGGCGGCTTATTAAGTCAGCGGTGAAATTTAGGGGCTCAACCTCTACCGTGCCGTTGATACTGGTGAGCTAGAATGCGGATGCCGTGGGAGGAATGTGTGGTGTAGCGGTGAAATGCATAGATATCACACAGAACACCGATTGCGAAGGCATCTCACGAATCCGCAATTGACGCTGAGGC…	p_Bacteroidota	c_Bacteroidia	o_Bacteroidales	f_Rikenellaceae	g_Rikenellaceae_RC9_gut_group	g_Rikenellaceae_RC9_gut_group-ASV.5	0.563504	0.165876	17.037	5.7377	0.000213645	0.172272
TGGGGAATATTGCACAATGGGGGAAACCCTGATGCAGCGACGCCGCGTGAGCGAAGAAGTATTTCGGTATGTAAAGCTCTATCAGCAGGGAAGAAAATGACGGTACCTGACTAAGAAGCCCCGGCTAACTACGTGCCAGCAGCCGCGGTAATACGTAGGGGGCAAGCGTTATCCGGATTTACTGGGTGTAAAGGGAGCGTAGACGGAATGGCAAGTCTGATGTGAAAGGCCGGGGCTCAACCCCGGGACTGCATTGGAAACTGTCAATCTAGAGTACCGGAGGGGTAAGTGGAATTCCTAGTGTAGCGGTGAAATGCGTAGATATTAGGAGGAACACCAGTGGCGAAGGCGGCTTACTGGACGGTAACTGACGTTGAGGCTCGAAAGCGTGGGGAGCAA…	p_Firmicutes	c_Clostridia	o_Lachnospirales	f_Lachnospiraceae	g_NA	f_Lachnospiraceae-ASV.1	0.462699	0.316287	7.40741	5.7377	0.000213206	0.206804
TGAGGAATATTGGTCAATGGTCTGACGACTGAACCAGCCATGCCGCGTGAAGGTCACGGCCCTATGGGTCTTAAACTTCTTTTGCGAGGGAGCAATAAGGTCTACGTGTAGGCCGATGAGAGTACCTCGCGAATAAGCATCGGCTAACTCCGTGCCAGCAGCCGCGGTAATACGGGGGATGCGAGCGTTATCCGGATTTATTGGGTTTAAAGGGTGCGTAGGCGGCCTGTTAAGTCAGCGGTGAAATTCAGGGGCTCAACCTCTGCCGTGCCGTTGATACTGGCAAGCTGGAATGCGGATGCCGTGGGAGGAATGTGTGGTGTAGCGGTGAAATGCATAGATATCACACAGAACACCGATTGCGAAGGCATCTCACGAATCCGCTATTGACGCTGATGC…	p_Bacteroidota	c_Bacteroidia	o_Bacteroidales	f_Rikenellaceae	g_Rikenellaceae_RC9_gut_group	g_Rikenellaceae_RC9_gut_group-ASV.4	0.817286	0.321114	28.8889	10.6557	0.000205826	0.156244
TGGGGAATATTGCACAATGGGCGAAAGCCTGATGCAGCAACGCCGCGTGAAGGATGAAGGCCTTTGGGTCGTAAACTTCTGTTCTAAGGGAAGATAATGACGGTACCTTAGGAGCAAGTCCCGGCTAACTACGTGCCAGCAGCCGCGGTAATACGTAGGGGGCGAGCGTTATCCGGAATTATTGGGCGTAAAGAGTACGTAGGTGGTTTCCTAAGCAGGGGGTCTAAGGCTATGGCTTAACCATAGTTCGCCCCCTGAACTGGGTAACTTGAGTGCAGGAGAGGAAAGCGGAATTCCTAGTGTAGCGGTGAAATGCGTAGATATTAGGAGGAACACCAGTGGCGAAGGCGGCTTTCTGGACTGTAACTGACACTGAGGTACGAAAGCGTGGGGAGCAAA…	p_Firmicutes	c_Clostridia	o_Peptostreptococcales-Tissierellales	f_Anaerovoracaceae	g_Family_XIII_AD3011_group	g_Family_XIII_AD3011_group-ASV	1.6103	0.920814	47.4074	27.0492	0.000202822	0.168311
TGAGGAATATTGGTCAATGGGCGAGAGCCTGAACCAGCCAAGTCGCGTGAGGGATGACGGTCCTATGGATTGTAAACCTCTTTTGTCGGGGAGCAACGAGGCCACGTGTGGCCGAAGGGAGAGTACCCGAAGAAAAAGCATCGGCTAACTCCGTGCCAGCAGCCGCGGTAATACGGAGGATGCGAGCGTTATCCGGATTTATTGGGTTTAAAGGGTGCGTAGGCGGAAGGTTAAGTCAGTGGTCAAACTGCGGAGCTCAACTCCGTATCGCCATTGAAACTGGTCTTCTTGAGTGAGTGAGAAGTATGCGGAATGCGTGGTGTAGCGGTGAAATGCATAGATATCACGCAGAACTCCGATTGCGAAGGCAGCATACCGGCACTCAACTGACGCTGAAGC…	p_Bacteroidota	c_Bacteroidia	o_Bacteroidales	f_Muribaculaceae	g_NA	f_Muribaculaceae-ASV.3	0.899546	0.407208	25.1852	13.1148	0.000195357	0.177946
TGAGGAATATTGGTCAATGGAGGCAACTCTGAACCAGCCAAGTAGCGTGAGGGATGACTGCCCTACGGGTTGTAAACCTCTTTTGTCGGGGAATAAACCGCATCACGTGTGATGCTCTGCATGTACCCGCAGAATAAGGACCGGCTAATTCCGTGCCAGCAGCCGCGGTAATACGGAAGGTCCGAGCGTTATCCGGATTTATTGGGTTTAAAGGGAGCGTAGGCGGGCTGTTAAGCCAGCCGTCAAATTGCGGGGCTCAACCCCGTATCGCGGTTGGAACTGGCGGCCTTGAGTGGGCAAGAGGCGCGTGGAATTCGTGGTGTAGCGGTGAAATGCATAGATATCACGAGGAACTCCGATTGCGAAGGCAGCGCGCTGGGGCCTTACTGACGCTGATGC…	p_Bacteroidota	c_Bacteroidia	o_Bacteroidales	f_Prevotellaceae	g_Prevotellaceae_UCG-001	f_Prevotellaceae-ASV	1.97371	1.16585	49.6296	33.6066	0.000195118	0.256162
TAGGGAATTTTGCGCAATGGGCGAAAGCCTGACGCAGCAACGCCGCGTGATTGATGAAGCCCTTCGGGGTGTAAAGATCTGTCAGTGGGGACGAAACTTGACGGTACCCACAGAGGAAGCATCGGCTAACTCCGTGCCAGCAGCCGCGGTAATACGGGGGATGCAAGCGTTGTCCGGAATCATTGGGCGTAAAGAGTTCGTAGGTGGCCTGTTAAGTCTGGTGTTAAATGCAGAGGCTCAACTTCTGTTCGGCACTGGATACTGGCAAGCTTGAATGCGGTAGAGGTAAAGGGAATTCCTGGTGTAGCGGTGAAATGCGTAGATATCAGGAGGAACATCGGTGGCGAAAGCGCTTTACTGGGCCGTAATTGACACTGAGGAACGAAAGCCAGGGTAGCA…	p_Cyanobacteria	c_Vampirivibrionia	o_Gastranaerophilales	f_NA	g_NA	o_Gastranaerophilales-ASV	2.12296	1.36781	61.4815	40.9836	0.00018299	0.275885
TGGGGAATATTGGGCAATGGGCGCAAGCCTGACCCAGCAACGCCGCGTGAGGGAAGAAGGTTTTCGGATTGTAAACCTCTGTCCTCAGGGACGAAGGAAGTGACGGTACCTGAGGAGGAAGCCCCGGCTAACTACGTGCCAGCAGCCGCGGTAATACGTAGGGGGCGAGCGTTGTCCGGAATGACTGGGCGTAAAGGGCGCGTAGGCGGCCGATTAAGTCTGGAGTGAAATTCCTATTTTCAAGGTAGGAACTGCTTTGGAGACTGGTTGGCTTGAGTGCAGAAGAGGTAAGTGGAATTCCCAGTGTAGCGGTGAAATGCGTAGAGATTGGGAGGAACACCAGTGGCGAAGGCGACTTACTGGGCTGTAACTGACGCTGAGGCGCGAAAGCGTGGGGAG…	p_Firmicutes	c_Clostridia	o_Christensenellales	f_Christensenellaceae	g_Christensenellaceae_R-7_group	f_Christensenellaceae-ASV.6	0.183451	0.0502963	5.18519	1.63934	0.000172488	0.179027
TCGAGAATCTTGGGCAATGCGCGAAAGCGTGACCCAGCAATGCCGCGTGTATGATGAAGGTCTTCGGATCGTAAAATACTGTCTCCCGTGACGATAATGACGGTAGCGGGGAAGGAAGCCACGGCTAACTACGTGCCAGCAGCCGCGGTAATACGTAGGTGGCGAGCGTTGTTCGGATTTATTGGGCGTAAAGGGTCTGTAGGAGGTTTGTTAAAATTGAGGTGAAATCCCGGAGCTCAACTTCGGAACTGCCTCGGTGACTGATAGACTAGAGTGTTGGAGAGGTAAGCGGAATACCAAGTGTAGCGGTGGAATGCGTAGATATTTGGTAGAACACCAATGGCGAAGGCAGCTTGCTGGACAATAACTGACTCTGAAAGACGAAAGCATGGGGAGCAA…	p_Verrucomicrobiota	c_Lentisphaeria	o_Victivallales	f_Victivallaceae	g_NA	f_Victivallaceae-ASV	0.222762	0.39724	12.5926	22.9508	0.000162739	0.179732
TGGGGAATATTGCACAATGGGGGAAACCCTGATGCAGCAACGCCGCGTGAAGGATGACGGTCTTCGGATTGTAAACTTCTTTTCTGAAGGACGATAGTGACGGTACTTCAGGAACAAGCCACGGCTAACTACGTGCCAGCAGCCGCGGTAATACGTAGGTGGCAAGCGTTATCCGGATTTACTGGGTGTAAAGGGCGTGTAGGCGGGACCGCAAGTCAGAAGTGAAAACTATGGGCTCAACCCATAGACTGCTTTTGAAACTGTGGTTCTTGAGTGATGGAGAGGCAGGCGGAATTCCCGGTGTAGCGGTGAAATGCGTAGATATCGGGAGGAACACCAGTGGCGAAGGCGGCCTGCTGGACATTAACTGACGCTGAGGCGCGAAAGCGTGGGGAGCAA…	p_Firmicutes	c_Clostridia	o_Oscillospirales	f_Butyricicoccaceae	g_UCG-009	f_Butyricicoccaceae-ASV	0.0865174	0.276663	3.7037	12.2951	0.000156272	0.130456
TGAGGAATATTGGACAATGGATGGAAATCTGATCCAGCCATGCCGCGTGCAGGAATACAGTCCTATGGATTTTAAACTGCTTTTGTATGGGAGCAATAAGTGCTACGTGTAGCGCGATGAGAGTACCATACGAATAAGCATCGGCTAACTCCGTGCCAGCAGCCGCGGTAATACGGAGGATGCAAGCGTTATCCGGATTTATTGGGTTTAAAGGGTGCGTAGGCGGTTACTGTAAGTCAGTGGTGAAATTTTAGTGCTTAACATTAAAAGTGCCATAGATACTGCAGAGCTAGAATGAGGATGCTGTATGCGGAATGTGTAGTGTAGCGGTGAAATGCATAGATATTACACAGAACACCGATTGCGAAGGCAGCATACAAAACCTTGATTGACGCTGAT…	p_Bacteroidota	c_Bacteroidia	o_Bacteroidales	f_Rikenellaceae	g_dgA-11_gut_group	f_Rikenellaceae-ASV.1	0.123257	0.340099	5.18519	10.6557	0.000150712	0.0942591
TGGGGAATATTGCACAATGGGGGAAACCCTGATGCAGCGACGCCGCGTGAAGGAAGAAGTATCTCGGTATGTAAACTTCTATCAGCAGGGAAGATAATGACGGTACCTGACTAAGAAGCCCCGGCTAACTACGTGCCAGCAGCCGCGGTAATACGTAGGGGGCAAGCGTTATCCGGATTTACTGGGTGTAAAGGGAGCGTAGACGGCGCAGCAAGTCTGATGTGAAAGGCAGGGGCTTAACCCCTGGACTGCATTGGAAACTGCTGTGCTTGAGTGCCGGAGGGGTAAGCGGAATTCCTAGTGTAGCGGTGAAATGCGTAGATATTAGGAGGAACACCAGTGGCGAAGGCGGCTTACTGGACGGTAACTGACGTTGAGGCTCGAAAGCGTGGGGAGCAA…	p_Firmicutes	c_Clostridia	o_Lachnospirales	f_Lachnospiraceae	g_Blautia	g_Blautia-ASV.1	0.285068	0.116165	4.44444	2.45902	0.0001482	0.102379
TGGGGGATATTGCACAATGGGGGAAACCCTGATGCAGCAACGCCGCGTGAGGGAAGAAGGTTTTCGGATTGTAAACCTCTGTCCTAGGTGAAGATAATGACGGTAGCCTAGGAGGAAGCTCCGGCTAACTACGTGCCAGCAGCCGCGGTAATACGTAGGGAGCGAGCGTTGTCCGGAATTACTGGGTGTAAAGGGTGCGTAGGCGGCAAGAAAAGTCAGATGTGAAATACCGGGGCTTAACCCCGGAGCTGCATTTGAAACTTTCCTGCTTGAGTGAAGTAGAGGCAAGCGGAATTCCCTGTGTAGCGGTGAAATGCGTAGAGATAGGGAGGAACACCAGTGGCGAAGGCGGCTTGCTGGGCTTCAACTGACGCTGAGGCACGAAAGCGTGGGTAGCAA…	p_Firmicutes	c_Clostridia	o_Oscillospirales	f_Ruminococcaceae	g_NA	f_Ruminococcaceae-ASV	0.275129	0.109667	13.3333	5.7377	0.000144227	0.1106
TGGGGAATATTGGGCAATGGGCGCAAGCCTGACCCAGCAACGCCGCGTGGAGGAAGAAGGTTTTCGGATCGTAAACTCCTGTCCTCAGGGAAGAGCAGAAGACGGTACCTGAGGAGGAAGCCCCGGCTAACTACGTGCCAGCAGCCGCGGTAATACGTAGGGGGCAAGCGTTGTCCGGAATGATTGGGCGTAAAGGGCGCGTAGGCGGCCTGTTAAGTCTGGAGTGAAAGTCCTGCCTTCAAGGTGGGAATTGCTTTGGATACTGATGGGCTTGAGTGCAGGAGAGGTCATTGGAATTCCCAGTGTAGCGGTGAAATGCGTAGAGATTGGGAGGAACACCAGTGGCGAAGGCGAGTGACTGGACTGTAACTGACGCTGAGGCGCGAAAGTGTGGGGAGC…	p_Firmicutes	c_Clostridia	o_Christensenellales	f_Christensenellaceae	g_Christensenellaceae_R-7_group	f_Christensenellaceae-ASV.4	0.17717	0.379382	8.88889	15.5738	0.000142964	0.123495
TGAGGAATATTGGTCAATGGAGGCAACTCTGAACCAGCCAAGTAGCGTGAGGGATGACTGCCCTACGGGTTGTAAACCTCTTTTGTCGGGGAATAAACTGCGCCACGTGTGGCGCCCTGCATGTACCCGCAGAATAAGGACCGGCTAATTCCGTGCCAGCAGCCGCGGTAATACGGAAGGTCCGAGCGTTATCCGGATTTATTGGGTTTAAAGGGAGCGTAGGCGGGCTGTTAAGCCAGCCGTCAAATTGCGGGGCTCAACCCCGTACCGCGGTTGGAACTGGCGGCCTTGAGTCGGCAAGAGGCGCGTGGAATTCGTGGTGTAGCGGTGAAATGCATAGATATCACGAGGAACTCCGATTGCGAAGGCAGCGCGCTGGGGCCGTACTGACGCTGATGC…	p_Bacteroidota	c_Bacteroidia	o_Bacteroidales	f_Prevotellaceae	g_Prevotellaceae_UCG-001	f_Prevotellaceae-ASV.2	0.597218	0.133936	14.8148	4.09836	0.000140634	0.103731
TGGGGAATATTGGGCAATGGGCGAAAGCCTGACCCAGCAACGCCGCGTGAAGGAAGAAGGTCTTCGGATTGTAAACTTCTTTTATGAGGGACGAAAACAATGACGGTACCTCATGAATAAGCCACGGCTAACTACGTGCCAGCAGCCGCGGTAATACGTAGGTGGCAAGCGTTATCCGGATTTACTGGGTGTAAAGGGCGCGTAGGCGGGGATGCAAGTCAGATGTGAAATCTATGGGCTCAACTCATAAACTGCATTTGAAACTGTATCTCTTGAGTGCTGGAGAGGTAGATGGAATTCCTTGTGTAGCGGTGAAATGCGTAGATATAAGGAAGAACACCAGTGGCGAAGGCGATCTACTGGACAGTAACTGACGCTGAGGCGCGAGAGCGTGGGGAG…	p_Firmicutes	c_Clostridia	o_Oscillospirales	f_Oscillospiraceae	g_NK4A214_group	g_NK4A214_group-ASV	0.221038	0.463196	9.62963	17.2131	0.000140597	0.12434
TGGGGAATCTTGCGCAATGGGGGCAACCCTGACGCAGCGACGCCGCGTGCGGGATGGAGGCCTTCGGGTCGTAAACCGCTTTCAGCAGGGAAGAGTCAAGACTGTACCTGCAGAAGAAGCCCCGGCTAACTACGTGCCAGCAGCCGCGGTAATACGTAGGGGGCGAGCGTTATCCGGATTCATTGGGCGTAAAGCGCGCGTAGGCGGCCCGGCAGGCCGGGGGTCGAAGCGGGGGGCTCAACCCCCCGAAGCCCCCGGAACCTCCGCGGCTTGGGTCCGGTAGGGGAGGGTGGAACACCCGGTGTAGCGGTGGAATGCGCAGATATCGGGTGGAACACCGGTGGCGAAGGCGGCCCTCTGGGCCGAGACCGACGCTGAGGCGCGAAAGCTGGGGGAGCG…	p_Actinobacteriota	c_Coriobacteriia	o_Coriobacteriales	f_Coriobacteriaceae	g_Collinsella	g_Collinsella-ASV	0.391377	0.194389	7.40741	4.09836	0.000140521	0.187811
TGAGGAATATTGGTCAATGGGCGGGAGCCTGAACCAGCCAAGTCGCGTGAGGGAAGACGGCCCTACGGGTTGTAAACCTCTTTTGTCAGGGAGCAAAAAAGAGTATGTATACTTAGATGAGAGTACCTGAAGAAAAAGCATCGGCTAACTCCGTGCCAGCAGCCGCGGTAATACGGAGGATGCGAGCGTTATCCGGATTTATTGGGTTTAAAGGGTGCGCAGGCGGGATGTTAAGTCAGCGGTAAAATTTCGGGGCTCAACCTCGACGAGCCGTTGAAACTGACGTTCTTGAGTGGACGAGAAGTATGCGGAATGCGTAGTGTAGCGGTGAAATGCATAGATATTACGCAGAACTCCGATTGCGAAGGCAGCATACCGGCGTCCAACTGACGCTCATGC…	p_Bacteroidota	c_Bacteroidia	o_Bacteroidales	f_Muribaculaceae	g_NA	f_Muribaculaceae-ASV.6	0.22239	0.0133656	8.88889	0.819672	0.000139431	0.0637236
TGGGGGATATTGCACAATGGGCGAAAGCCTGATGCAGCGACGCCGCGTGAAGGAAGAAGTATTTCGGTATGTAAACTTCTATCAGCGGGGAAGAAGATGACGGTACCCGACTAAGAAGCCCCGGCTAACTACGTGCCAGCAGCCGCGGTAATACGTAGGGGGCAAGCGTTATCCGGATTTACTGGGTGTAAAGGGAGCGTAGACGGCAGGGCAAGTCCGATGTGAAAACCCGGGGCTCAACCGCGGGATTGCATTGGAAACTGCTCGGCTCGAGTACTGGAGGGGTAAGCGGAATTCCTAGTGTAGCGGTGAAATGCGTAGATATTAGGAGGAACACCGGCGGCGAAGGCGGCTTACTGGACAGTAACTGACGTTGAGGCTCGAAAGCGTGGGGAGCAA…	p_Firmicutes	c_Clostridia	o_Lachnospirales	f_Lachnospiraceae	g_Acetitomaculum	g_Acetitomaculum-ASV	0.26869	0.74876	8.14815	22.9508	0.000136961	0.189881
TGGGGAATATTGGGCAATGGGGGAAACCCTGACCCAGCAACGCCGCGTGAAGGAAGAAGGCTTTCGGGTTGTAAACTTCTTTTATCAGGGAAGATAGTGACGGTACCTGATGAATAAGCCACGGCTAACTACGTGCCAGCAGCCGCGGTAATACGTAGGTGGCAAGCGTTATCCGGATTTACTGGGTGTAAAGGGCGCGTAGGCGGGTCAGCAAGTCAGATGTGAAATCTAGGGGCTCAACCCCTAAACTGCATTTGAAACTGTTGATCTTGAGTGATGGAGAGGCAAGCGGAATTCCTAGTGTAGCGGTGAAATGCGTAGATATTAGGAGGAACACCAGTGGCGAAGGCGGCTTGCTGGACATTAACTGACGCTGAGGCGCGAAAGCGTGGGGAGCAA…	p_Firmicutes	c_Clostridia	o_Oscillospirales	f_Oscillospiraceae	g_NA	f_Oscillospiraceae-ASV.16	0.016781	0.168464	1.48148	8.19672	0.000136931	0.101348
TAGGGAATATTGCACAATGGGGGAAACCCTGATGCAGCAACGCCACGTGTGGGAAGAAGCATTTCGGTGTGTAAACCACTGTCGTGAGGGAATAAGGCTATTTTTCGGAGTAGTTGAATGTACCTCGAGAGGAAGCACCGGCAAACTTCGTGCCAGCAGCCGCGGTAATACGAGGGGTGCAAGCGTTGTTCGGAATCACTGGGCGTAAAGGGAGCGCAGGCGGAAGCTCAAGCGGATTGTACAATACCGGGGCCCAACCCCGGACCTGCAGTCCGAACTGGGTTTCTTGGATAGTTCAGGGGCAAGCGGAATTCCTGGTGTAGCGGTGGAATGCGTAGAGATCAGGAAGAACACCGATGGCGAAGGCAGCTTGCTGGGGACTTATCGACGCTCATGCTC…	p_Fibrobacterota	c_Fibrobacteria	o_Fibrobacterales	f_Fibrobacteraceae	g_Fibrobacter	g_Fibrobacter-ASV.1	0.187532	0.409739	4.44444	10.6557	0.000126762	0.0829378
TGGGGAATATTGCACAATGGAGGAAACTCTGATGCAGCGACGCCGCGTGAGGGAAGACGTTTTTCGGAATGTAAACCTCTGTCTTGTGGGACGATAATGACGGTACCACAGGAGGAAGCCATGGCTAACTACGTGCCAGCAGCCGCGGTAATACGTAGATGGCGAGCGTTGTCCGGAATTACTGGGTGTAAAGGGAGTGTAGGCGGTATAGTAAGTTGAATGTGAAAGGTAAGGGCTCAACCCTTAGAGTGCGTTCAAAACTGCAATACTTGAGTGAAGTAGAGGCAAGCGGAATTCCTAGTGTAGCGGTGGAATGCGTAGATATTAGGAGGAACACCAGTGGCGAAGGCGGCTTGCTGGGCTTTTACTGACGCTGAGGCTCGAAAGCATGGGTAGCAA…	p_Firmicutes	c_Clostridia	o_Oscillospirales	f_Ruminococcaceae	g_Candidatus_Soleaferrea	g_Candidatus_Soleaferrea-ASV	0.0724726	0.011005	3.7037	0.819672	0.000126598	0.109688
TAGGGAATTTTCGGCAATGGGGGAAACCCTGACCGAGCAACGCCGCGTGAGGGAAGAAGTATTTCGGTATGTAAACCTCTGTTATAAAGGAAGAATGATATCTGTAGGGAATGACAGATAAATGACGGTACTTTATCAGAAAGCCACGGCTAACTACGTGCCAGCAGCCGCGGTAATACGTAGGTGGCGAGCGTTATCCGGAATCATTGGGCGTAAAGAGGGAGCAGGCGGCAGCAAAGGTCTGTGGTGAAAGCCCGAAGCTTAACTTCGGCAAGCCATGGAAACCATGCAGCTAGAGTGCAGTAGAGGATCGTGGAATTCCATGTGTAGCGGTGAAATGCGTAGATATATGGAGGAACACCAGTGGCGAAGGCGACGATCTGGGCTGTAACTGACGCT…	p_Firmicutes	c_Bacilli	o_Erysipelotrichales	f_Erysipelatoclostridiaceae	g_NA	f_Erysipelatoclostridiaceae-ASV	0.323892	0.0384939	11.1111	1.63934	0.000121796	0.0900858
TGGGGAATCTTGCGCAATGGGGGCAACCCTGACGCAGCGACGCCGCGTGCGGGATGAAGGCTCTAGGGTCGTAAACCGCTTTCAGCAGGGAAGAGTCAAGACTGTACCTGCAGAAGAAGCCCCGGCTAACTACGTGCCAGCAGCCGCGGTAATACGTAGGGGGCGAGCGTTATCCGGATTCATTGGGCGTAAAGCGCGCGTAGGCGGCCCGGCAGGCCGGGGGTCGAAGCGGGGGGCTCAACCCCCCGAAGCCCCCGGAACCTCCGCGGCTTGGGTCCGGTAGGGGAGGGTGGAACACCCGGTGTAGCGGTGGAATGCGCAGATATCGGGTGGAACACCGGTGGCGAAGGCGGCCCTCTGGGCCGAGACCGACGCTGAGGCGCGAAAGCTGGGGGAGCG…	p_Actinobacteriota	c_Coriobacteriia	o_Coriobacteriales	f_Coriobacteriaceae	g_Collinsella	g_Collinsella-ASV.1	0.190369	0.0643534	3.7037	1.63934	0.000118132	0.0991944
TGGGGAATATTGCACAATGGAGGAAACTCTGATGCAGCGACGCCGCGTGAGTGAAGAAGTATTTCGGTATGTAAAGCTCTATCAGCAGGGAAGAAGACGACGGTACCTGACTAAGAAGCCCCGGCTAACTACGTGCCAGCAGCCGCGGTAATACGTAGGGGGCAAGCGTTATCCGGATTTACTGGGTGTAAAGGGAGCGTAGACGGTTCGGCAAGTCTGAAGTGAAAGGCGGGGGCTCAACCCCCGGACTGCTTTGGAAACTGTCGGACTAGAGTACCGGAGGGGTAAGCGGAATTCCTGGTGTAGCGGTGAAATGCGTAGATATCAGGAGGAACACCGGTGGCGAAGGCGGCTTACTGGACGGCAACTGACGTTGAGGCTCGAAAGCGTGGGGAGCAA…	p_Firmicutes	c_Clostridia	o_Lachnospirales	f_Lachnospiraceae	g_Syntrophococcus	g_Syntrophococcus-ASV	0.367415	0.261575	10.3704	9.83607	0.000118023	0.138415
TGGGGAATATTGGGCAATGGGCGCAAGCCTGACCCAGCAACGCCGCGTGAAGGAAGAAGGCTTTCGGGTTGTAAACTTCTTTTATGAGGGACGAATATTGACGGTACCTCATGAATAAGCCACGGCTAACTACGTGCCAGCAGCCGCGGTAATACGTAGGTGGCAAGCGTTATCCGGATTTATTGGGTGTAAAGGGCGTGTAGGCGGGACTGCAAGTCAGATGTGAAAACTCGGGGCTCAACCTCGAGCCTGCATTTGAAACTGTAGTTCTTGAGTGTCGGAGAGGTAATCGGAATTCCGTGTGTAGCGGTGAAATGCGTAGATATACGGAGGAACACCAGTGGCGAAGGCGGATTACTGGACGATAACTGACGCTGAGGCGCGAAAGCGTGGGGAGCA…	p_Firmicutes	c_Clostridia	o_Oscillospirales	f_Oscillospiraceae	g_NA	f_Oscillospiraceae-ASV.9	0.273541	0.261061	8.14815	7.37705	0.000115348	0.0667993
TGGGGAATATTGGGCAATGGGCGAAAGCCTGACCCAGCGACGCCGCGTGAAGGAAGAAGGTCTTCGGATTGTAAACTTTTGTTGTAAGGGACGAAACAAATGACGGTACCTTACGAGGAAGCCACGGCTAACTACGTGCCAGCAGCCGCGGTAATACGTAGGTGGCAAGCGTTATCCGGATTTACTGGGTGTAAAGGGTGTGTAGGCGGGATTGCAAGTCAGATGTGAAAATTACGGGCTCAACTCGTAACCTGCGTCTGAAACTGTAGTTCTTGAGTGTCGGAGGGGTTACTGGAATTCCCGGTGTAGCGGTGAAATGCGTAGATATCGGGAGGAACACCGGTGGCGAAGGCGGGTAACTGGACGACAACTGACGCTGAGACACGAAAGTGTGGGGAG…	p_Firmicutes	c_Clostridia	o_Oscillospirales	f_UCG-010	g_NA	o_Oscillospirales-ASV.6	0.404694	0.143356	19.2593	5.7377	0.000115113	0.0884528
TGGGGAATATTGGGCAATGGGCGAAAGCCTGACCCAGCGACGCCGCGTGAGGGAAGAAGGTCTTCGGATTGTAAACCTCTTTCAGCAGGGAAGAAGAAAGTGACGGTACCTGCAGAAGAAGTCACGGCTAACTACGTGCCAGCAGCCGCGGTAATACGTAGGTGGCGAGCGTTATCCGGAATTACTGGGTGTAAAGGGTGTGTAGGCGGGAGTGCAAGTCAGGCGTGAAATTTATGGGCTCAACCCATAAACTGCGCTTGAAACTGTGCTTCTTGAGTGTGGGAGAGGTAAACGGAATTCCTGGTGTAGTAGTGAAATGCGTAGATATCAGGAGGAACACCGGTGGCGAAGGCGGTTTACTGGACCACAACTGACGCTGAGACACGAAAGCGTGGGGAG…	p_Firmicutes	c_Clostridia	o_Oscillospirales	f_UCG-010	g_NA	o_Oscillospirales-ASV.4	0.191422	0.382582	8.14815	14.7541	0.000113617	0.109397
TGAGGAATATTGGACAATGGAAGGAATTCTGATCCAGCCATGCCGCGTGAAGGATTACAGCCCTATGGGTTTTAAACTTCTTTTGTATGTGAGCAATAAGTCTTACGTGTAAGACGATGAGAGTAGCATACGAATAAGCATCGGCTAACTCCGTGCCAGCAGCCGCGGTAATACGGAGGATGCAAGCGTTATCCGGATTTATTGGGTTTAAAGGGTGCGTAGGCTGTTGAGTAAGTCAGTGGTGAAATGTATCAGCTTAACTGATAAATTGCCGTTGATACTGCTTAGCTTGAATACTGTTGCCGTGGGAGGAATGTGTAGTGTAGCGGTGAAATGCATAGATATTACACAGAACACCGATTGCGAAGGCATCTCACGAAACAGGCATTGACGCTGAGG…	p_Bacteroidota	c_Bacteroidia	o_Bacteroidales	f_Rikenellaceae	g_Rikenellaceae_RC9_gut_group	g_Rikenellaceae_RC9_gut_group-ASV.6	0.0816962	0.45736	2.96296	13.1148	0.000107956	0.090748
TCGAGAATCATTCACAATGGGCGAAAGCCTGATGGTGCGACGCCGCGTGGGGGAGGAAGGTCTTCGGATTGTAAACCCCTGTCATGTGGGAGCAAGACATTAGTTTGATAGTACCACAAGAGGAAGAGACGGCAAACTCTGTGCCAGCAGCCGCGGTAATACAGAGGTCTCAAGCGTTGTTCGGAATCACTGGGCGTAAAGGGTACGTAGGCGGCGTCATAAGTCGTGCGTGAAAGGCAGGGGCTCAACCTCTGGAGTGCGCGTGATACTGTGATGCTGGAGTAATGGAGGGGGAACCGGAATTCTTGGTGTAGCAGTGAAATGCGTAGATATCAAGAAGAAGACTCGTGGCGAAGGCGGGTTCCTGGACATTTACTGACGCTGAGGTACGAAGGCCAG…	p_Verrucomicrobiota	c_Verrucomicrobiae	o_Verrucomicrobiales	f_Akkermansiaceae	g_Akkermansia	g_Akkermansia-ASV.2	0.341142	0.178511	7.40741	4.91803	0.000101366	0.0879667
TGGGGAATATTGGGCAATGGGGGAAACCCTGACCCAGCAACGCCGCGTGGAGGAAGAAGGTTTTCGGATCGTAAACTCCTGTCCTCAGGGAAGAGCAGAAGACGGTACCTGAGGAGGAAGCCCCGGCTAACTACGTGCCAGCAGCCGCGGTAATACGTAGGGGGCAAGCGTTGTCCGGAATGATTGGGCGTAAAGGGCGCGTAGGCGGCCTTATAAGTCTGGAGTGAAAGTCCTTCTTTCAAGGAGGGAATTGCTTTGGATACTGTAGGGCTTGAGTGCAGGAGAGGTAAGTGGAATTCCCAGTGTAGCGGTGAAATGCGTAGAGATTGGGAGGAACACCAGTGGCGAAGGCGACTTACTGGACTGTAACTGACGCTGAGGCGCGAAAGTGTGGGGAGC…	p_Firmicutes	c_Clostridia	o_Christensenellales	f_Christensenellaceae	g_Christensenellaceae_R-7_group	f_Christensenellaceae-ASV.1	0.590791	0.28458	17.037	6.55738	0.000101298	0.0881006
TGGGGAATATTGGGCAATGGGCGAAAGCCTGACCCAGCGACGCCGCGTGAGGGAAGAAGGTCTTCGGATTGTAAACCTCTTTCAGCAGGGAAGAAGCAAGTGACGGTACCTGCAGAAGAAGTCACGGCTAACTACGTGCCAGCAGCCGCGGTAATACGTAGGTGGCGAGCGTTATCCGGAATTACTGGGTGTAAAGGGTGTGTAGGCGGGGAAGCAAGTCAGATGTGAAATGTATGGGCTCAACTCATGCACTGCGTCTGAAACTGTTTCTCTTGAGAGTGGGAGAGGTAAACGGAATTCCCGGTGTAGCGGTGAAATGCGTAGATATCGGGAGGAACACCAGTGGCGAAGGCGGTTTACTGGACCATTACTGACGCTGAGACACGAAAGCGTGGGGAG…	p_Firmicutes	c_Clostridia	o_Oscillospirales	f_UCG-010	g_NA	o_Oscillospirales-ASV.7	0.239353	0.105954	10.3704	4.09836	0.000100699	0.089131
TGAGGAATATTGGTCAATGGTCGGAAGACTGAACCAGCCATGCCGCGTGAAGGTCACGGCCCTATGGGTCTTAAACTTCTTTTGTCAGGGAGCAATAAGTCTCACGTGTGGGATGATGAGAGTACCTGACGAATAAGCATCGGCTAACTCCGTGCCAGCAGCCGCGGTAATACGGGGGATGCAAGCGTTATCCGGATTTATTGGGTTTAAAGGGTGCGTAGGCGGTATTGTAAGTCAGCGGTGAAATTTCTGAGCTTAACTTAGAACGTGCCGTTGATACTGCAGTACTAGAATGCGGATGCCGTGGGAGGAATGTGTGGTGTAGCGGTGAAATGCATAGATATCACACAGAACACCGATTGCGAAGGCATCTCACGAATCCGCAATTGACGCTGAGGC…	p_Bacteroidota	c_Bacteroidia	o_Bacteroidales	f_Rikenellaceae	g_Rikenellaceae_RC9_gut_group	g_Rikenellaceae_RC9_gut_group-ASV.7	0.407363	0.0992924	13.3333	3.27869	0.000100206	0.0777714
TGGGGGATATTGCACAATGGGGGAAACCCTGATGCAGCGACGCCGCGTGGAGGAAGAAGGTTTTCGGATTGTAAACTCCTGTCGTAAGGGACGATAATGACGGTACCTTACAAGAAAGCCACGGCTAACTACGTGCCAGCAGCCGCGGTAAAACGTAGGTGGCAAGCGTTGTCCGGAATTACTGGGTGTAAAGGGAGCGCAGGCGGGTCGGCAAGTTGGAAGTGAAATCTATGGGCTCAACCCATAAATTGCTTTCAAAACTGCTGATCTTGAGTAGTGCAGAGGTAGGCGGAATTCCCGGTGTAGCGGTGGAATGCGTAGATATCGGGAGGAACACCAGTGGCGAAGGCGGCCTACTGGGCACCAACTGACGCTGAGGCTCGAAAGCATGGGTAGCAA…	p_Firmicutes	c_Clostridia	o_Oscillospirales	f_Ruminococcaceae	g_Subdoligranulum	g_Subdoligranulum-ASV	0.159708	0	3.7037	0	9.55796e-05	0.0620159
TGAGGAATATTGGTCAATGGACGAAAGTCTGAACCAGCCAAGTAGCGTGCAGGATGACGGCCCTCTGGGTTGTAAACTGCTTTTAGTTGGGAATAAAAAGAGGGACGTGTCCCTTATTGTATGTACCATCAGAAAAAGGACCGGCTAATTCCGTGCCAGCAGCCGCGGTAATACGGAAGGTCCAGGCGTTATCCGGATTTATTGGGTTTAAAGGGAGCGCAGGCGGCGGCGTAAGTCAGTTGTGAAATCGTGCGGCTTAACCGTGCAATTGCAGTTGATACTGCGTCGCTTGAGTGCACACAGGGATGTTGGAATTCATGGTGTAGCGGTGAAATGCTTAGATATCATGAAGAACTCCGATCGCGAAGGCATATGTCCGGAGTGCAACTGACGCTGAGG…	p_Bacteroidota	c_Bacteroidia	o_Bacteroidales	f_Prevotellaceae	g_Alloprevotella	g_Alloprevotella-ASV	0.303693	0.224867	5.18519	4.09836	9.24635e-05	0.106298
TGGGGAATATTGCACAATGGGGGAAACCCTGATGCAGCGACGCCGCGTGAGCGAAGAAGTATTTCGGTATGTAAAGCTCTATCAGCAGGGAAGATAATGACGGTACCTGACTAAGAAGCCCCGGCTAACTACGTGCCAGCAGCCGCGGTAATACGTAGGGGGCAAGCGTTATCCGGATTTACTGGGTGTAAAGGGAGCGTAGACGGCAAGGCAAGTCTGATGTGAAAACCCAGGGCTTAACCCTGGGACTGCATTGGAAACTGTCTGGCTCGAGTGCCGGAGAGGTAAGCGGAATTCCTAGTGTAGCGGTGAAATGCGTAGATATTAGGAAGAACACCAGTGGCGAAGGCGGCTTACTGGACGGTAACTGACGTTGAGGCTCGAAAGCGTGGGGAGCAA…	p_Firmicutes	c_Clostridia	o_Lachnospirales	f_Lachnospiraceae	g_Fusicatenibacter	g_Fusicatenibacter-ASV	0.240498	0.0946469	5.18519	2.45902	9.06184e-05	0.10612
TGAGGAATATTGGTCAATGGTCTAACGACTGAACCAGCCATGCCGCGTGAAGGTCACGGCCCTATGGGTCTTAAACTTCTTTTGTAAGGGAGCAATAAGTCTCACGTGTGGGATGATGAGAGTACCTTACGAATAAGCATCGGCTAACTCCGTGCCAGCAGCCGCGGTAATACGGGGGATGCAAGCGTTATCCGGATTTATTGGGTTTAAAGGGTGCGTAGGCGGTCTGGTAAGTCAGCGGTGAAATTTCAGAGCTCAACTTTGAACGTGCCGTTGATACTGTCGGACTGGAATGCGGATGCCGTGGGAGGAATGTGTGGTGTAGCGGTGAAATGCATAGATATCACACAGAACACCGATTGCGAAGGCATCTCACGAATCCGCTATTGACGCTGATGC…	p_Bacteroidota	c_Bacteroidia	o_Bacteroidales	f_Rikenellaceae	g_Rikenellaceae_RC9_gut_group	g_Rikenellaceae_RC9_gut_group-ASV.9	0.13254	0.0307135	9.62963	3.27869	8.92532e-05	0.0610532
TGAGGAATATTGGTCAATGGAGGGAACTCTGAACCAGCCATCTCGCGTGAAGGACTACGGCCCTACGGGTCTTAAACTTCTTTTATAGGGGGATAAAGTCGCATACGAGTATGTGATTGCAGGTACCCTATGAATAAGCATCGGCTAACTCCGTGCCAGCAGCCGCGGTAATACGGAGGATGCGAGCGTTATCCGGATTTATTGGGTTTAAAGGGTGCGCAGGCGGCGCGTTAAGTCAGCGGTGAAATGTCGGGGCTCAACCCCGTCACTGCCGTTGAAACTGGCGTGCTCGAGTACGGATGAAGCGGGCGGAATGTGATGTGTAGCGGTGAAATGCTTAGATATGTCACAGAACACCGATTGCGAAGGCAGCTCGCTAATCCGCAACTGACGCTCATG…	p_Bacteroidota	c_Bacteroidia	o_Bacteroidales	f_p-251-o5	g_NA	o_Bacteroidales-ASV.2	0.615648	0.218397	14.8148	6.55738	8.87616e-05	0.0912559
GGGGGAATATTGGGCAATGGGGGAAACCCTGACCCAGCAACGCCGCGTGAAGGAAGAAGGCCTTCGGGTTGTAAACTTCTGTGACAGGGGACGAAGAAAATGACGGTACCCTGAGAGGAAGCTCCGGCAAACTACGTGCCAGCAGCCGCGGTAATACGTAGGGAGCGAGCGTTGTCCGGAATTACTGGGCGTAAAGGGCGCGTAGGCGGTAAATCAAGTCACATGTGAAATACCCGGGCTCAACCTGGGGGGTGCATGTGAAACTGGTATACTTGAGTGCGGTAGAGGAAAGTGGAATTCCTAGTGTAGCGGTGAAATGCGTAGATATTAGGAGGAACACCAGTGGCGAAGGCGACTTTCTGGGCCGTAACTGACGCTGAGGCGCGAAAGCGTGGGGAG…	p_Firmicutes	c_Clostridia	o_NA	f_NA	g_NA	c_Clostridia-ASV.3	0.121556	0.254574	7.40741	13.1148	8.6491e-05	0.115833
TGAGGAATATTGGTCAATGGTCTGACGACTGAACCAGCCATGCCGCGTGAAGGTCACGGCCCTATGGGTCTTAAACTTCTTTTGTAAGGGAGCAATAAGGTCTACGTGTAGACTGATGAGAGTACCTTACGAATAAGCATCGGCTAACTCCGTGCCAGCAGCCGCGGTAATACGGGGGATGCAAGCGTTATCCGGATTTATTGGGTTTAAAGGGTGCGTAGGCGGTCTGGTAAGTCAGCGGTGAAATTTAGGGGCTCAACCTCTACCGTGCCGTTGATACTGCTGGGCTAGAATGCGGATGCCGTGGGAGGAATGTGTGGTGTAGCGGTGAAATGCATAGATATCACACAGAACACCGATTGCGAAGGCATCTCACGAATCCGCAATTGACGCTGAGGC…	p_Bacteroidota	c_Bacteroidia	o_Bacteroidales	f_Rikenellaceae	g_Rikenellaceae_RC9_gut_group	g_Rikenellaceae_RC9_gut_group-ASV.8	0.142509	0.0370853	11.1111	2.45902	8.55311e-05	0.0670586
TGGGGAATATTGGGCAATGGGCGAAAGCCTGACCCAGCGACGCCGCGTGAGGGAAGACGGTCTTCGGATTGTAAACCTCTTTTATGTGGGACGAATAGATGACGGTACCACATGAATAAGCCACGGCTAACTACGTGCCAGCAGCCGCGGTAATACGTAGGTGGCAAGCGTTATCCGGATTTACTGGGTGTAAAGGGTGTGTAGGCGGGATGGTAAGTCAGATGTGAAAATTACGGGCTCAACTCGTAACCTGCATTTGAAACTGCCGTTCTTGAGGGTCGGAGAGGTAGACGGAATTCCTGGTGTAGCGGTGAAATGCGTAGATATCAGGAGGAACACCGGTGGCGAAGGCGGTCTACTGGACGATTACTGACGCTGAGACACGAAAGCGTGGGGAGC…	p_Firmicutes	c_Clostridia	o_Oscillospirales	f_UCG-010	g_NA	o_Oscillospirales-ASV.11	0.0449092	0.159593	2.22222	8.19672	8.38276e-05	0.0663821
TCGAGAATCATTCACAATGGGCGAAAGCCTGATGGTGCGACGCCGCGTGGGGGAGGAAGGTCTTCGGATTGTAAACCCCTGTCATGTGGGAGCAAGACATTTGTTTGATAGTACCACAAGAGGAAGAGACGGCAAACTCTGTGCCAGCAGCCGCGGTAATACAGAGGTCTCAAGCGTTGTTCGGAATCACTGGGCGTAAAGGGTACGTAGGCGGCGTCATAAGTCGTGCGTGAAAGGCAGGGGCTCAACCTCTGGAGTGCGCGTGATACTGTGATGCTGGAGTAATGGAGGGGGAACCGGAATTCTTGGTGTAGCAGTGAAATGCGTAGATATCAAGAAGAAGACTCGTGGCGAAGGCGGGTTCCTGGACATTTACTGACGCTGAGGTACGAAGGCCAG…	p_Verrucomicrobiota	c_Verrucomicrobiae	o_Verrucomicrobiales	f_Akkermansiaceae	g_Akkermansia	g_Akkermansia-ASV.4	0	0.22437	0	7.37705	8.29866e-05	0.0613885
TGAGGAATATTGGTCAATGGACGAGAGTCTGAACCAGCCAAGTCGCGTGAAGGAAGACTGCCCTAAGGGTTGTAAACTTCTTTTGTATGGGAATAAAAAATGGCACGTGTGCTATATTGTATGTACCATACGAATAAGGATCGGCTAACTCCGTGCCAGCAGCCGCGGTAATACGGAGGATCCGAGCGTTATCCGGATTTATTGGGTTTAAAGGGTGCGTAGGCGGGAGATCAAGTCAGTGGTGAAATGGTGTGGCTCAACCATAGCATTGCCGTTGAAACTGGTTTTCTTGAGTGTAAATGAGGTAAGCGGAATGTGTCGTGTAGCGGTGAAATGCATAGATATGACACAGAACTCCAATTGCGAAGGCAGCTTACTGGGATACAACTGACGCTGAGG…	p_Bacteroidota	c_Bacteroidia	o_Bacteroidales	f_Paludibacteraceae	g_NA	f_Paludibacteraceae-ASV	0.357355	0.057062	12.5926	1.63934	8.15485e-05	0.0550176
TGGGGAATATTGCACAATGGGGGAAACCCTGATGCAGCGACGCCGCGTGAGTGAAGAAGTATTTCGGTATGTAAAGCTCTATCAGCAGGGAAGAAAATGACGGTACCTGACTAAGAAGCCCCGGCTAACTACGTGCCAGCAGCCGCGGTAATACGTAGGGGGCAAGCGTTATCCGGATTTACTGGGTGTAAAGGGAGCGTAGACGGTGAAGCAAGTCTGAAGTGAAAGCCCGGGGCTCAACCCCGGGACTGCTTTGGAAACTGTTTTACTAGAGTGCAGGAGAGGTAAGCGGAATTCCTAGTGTAGCGGTGAAATGCGTAGATATTAGGAGGAACACCAGTGGCGAAGGCGGCTTACTGGACTGTAACTGACGTTGAGGCTCGAAAGCGTGGGGAGCAA…	p_Firmicutes	c_Clostridia	o_Lachnospirales	f_Lachnospiraceae	g_NA	f_Lachnospiraceae-ASV.5	0.101935	0.323021	3.7037	9.01639	7.28029e-05	0.046565
TTAGGAATATTCGGCAATGGGGGAAACCCTGACCGAGCAATGCCGCGTGTGGGATGACGGTCCTTTGGATTGTAAACCACTTTTATTAGGAAAGAACTGTAAGTATAGGAAATGATACTTACTTGACGGTACCTTTTGAATAAGCCCCGGCTAACTACGTGCCAGCAGCCGCGGTAATACGTAGGGGGCGAGCGTTATCCGGATTTATTGGGCGTAAAGCGTGTGTAGGCGGTTTGTTAAGTCTGAGATGAAAGGCTGTGGCTCAACCACAGTTTGTTTCAGATACTGGCAGACTAGAGTGCAGTAGAGGCAATTGGAATTCATAGTGTAGCGGTGGAATGCGTAGATATTATGAGGAACATCAGTGGCGAAGGCGAATTGCTGGGCTGTTACTGACGC…	p_Firmicutes	c_Bacilli	o_RF39	f_NA	g_NA	o_RF39-ASV.1	0.248777	0.0741291	12.5926	3.27869	7.27911e-05	0.061879
TGGGGAATATTGCACAATGGGCGGAAGCCTGATGCAGCAACGCCGCGTGAAGGATGAAGGTTTTCGGATCGTAAACTTCTGTCCCTGGGGAAGAAGAAAGTGACGGTACCCAAGGAGGAAGCCCCGGCTAACTACGTGCCAGCAGCCGCGGTAATACGTAGGGGGCGAGCGTTATCCGGAATTACTGGGCGTAAAGAGTGCGTAGGTGGTCAGGCAAGCGCGGAGGTCTAAGGCTACGGCCTAACCGTAGTTCGCCCCGCGAACTGTCAGACTTGAGTACAGGAGGGGAAAGCGGAATTCCTAGTGTAGCGGTGAAATGCGTAGATATTAGGAGGAACACCAGTGGCGAAGGCGGCTTTCTGGACTGTAACTGACACTGAGGCACGAAAGCGTGGGTAG…	p_Firmicutes	c_Clostridia	o_Peptostreptococcales-Tissierellales	f_Anaerovoracaceae	g_NA	f_Anaerovoracaceae-ASV	0.259422	0.439497	12.5926	17.2131	7.22068e-05	0.0898113
TGGGGGATATTGCGCAATGGGGGCAACCCTGACGCAGCAACGCCGCGTGAAGGAAGAAGGTTTTCGGATCGTAAACTTCTTTAAGTGGGGAAGATAGTGACGGTACCCACAGAATAAGCCACGGCTAACTACGTGCCAGCAGCCGCGGTAATACGTAGGTGGCAAGCGTTGTCCGGATTTACTGGGTGTAAAGGGCGTGTAGGCGGGACTTTAGGTCAGATGTGAAATACCGAAGCTTAACTTCGGGGCTGCATTTGAAACCGGAGTTCTTGAGTGCCGGAGAGGAAAGCGGAATTCCTAGTGTAGCGGTGAAATGCGTAGATATTAGGAGGAACACCAGTGGCGAAGGCGGCTTTCTGGACGGTAACTGACGCTGAGGCGCGAAAGCGTGGGGAGCAA…	p_Firmicutes	c_Clostridia	o_Monoglobales	f_Monoglobaceae	g_Monoglobus	g_Monoglobus-ASV.1	0	0.189289	0	6.55738	6.82751e-05	0.04488
TGAGGAATATTGGTCAATGGGCGAAAGCCTGAACCAGCCAAGTCGCGTGAAGGATGAAGGTTCTATGGATTGTAAACTTCTTTTGTCTGAGGGTAAAAAAGCGGACGTGTCCGTTCTTGCAAGTATCAGACGAATAAGCATCGGCTAACTCCGTGCCAGCAGCCGCGGTAATACGGAGGATGCGAGCGTTATCCGGATTTATTGGGTTTAAAGGGTGCGTAGGCGGGTTGCTAAGTCAGTGGTAAAAGCGTGTGGCTCAACCATACCAAGCCATTGAAACTGGCGATCTTGAGTGCAAACGAGGTAGGCGGAATGTGACGTGTAGCGGTGAAATGCTTAGATATGTCACAGAACCCCGATTGCGAAGGCAGCTTACCAGCATGCAACTGACGCTGAGGC…	p_Bacteroidota	c_Bacteroidia	o_Bacteroidales	f_Bacteroidales_RF16_group	g_NA	f_Bacteroidales_RF16_group-ASV.2	0.128694	0.0261525	8.88889	2.45902	6.56057e-05	0.0522861
TGAGGAATATTGGTCAATGGACGCAAGTCTGAACCAGCCATGCCGCGTGCAGGAAGACGGCTCTATGAGTTGTAAACTGCTTTTGTATAAGGGTAAACCTCGGGACGTGTCCCGAGCTGCAAGTATTATACGAATAAGGATCGGCTAACTCCGTGCCAGCAGCCGCGGTAATACGGAGGATCCAAGCGTTATCCGGATTTATTGGGTTTAAAGGGTGCGTAGGCGGATTAGTAAGTTAGAGGTGAAAGCTCGGGGCTCAACTCCGGAACTGCCTCTGATACTGCTAATCTAGAGAGTAGATGCGGTAGGCGGAATGTATGGTGTAGCGGTGAAATGCTTAGAGATCATACAGAACACCGATTGCGAAGGCAGCTTACCAAACTATATCTGACGTTGAGG…	p_Bacteroidota	c_Bacteroidia	o_Bacteroidales	f_Rikenellaceae	g_Alistipes	g_Alistipes-ASV.1	0.127258	0.375884	3.7037	9.83607	6.4997e-05	0.0780199
TGGGGAATATTGGGCAATGGGCGAAAGCCTGACCCAGCGACGCCGCGTGAAGGAAGAAGGTCTTCGGATTGTAAACTTTTGTCAGCAGGGAAGAAGAAAGTGACGGTACCTGCTAAGAAAGCCACGGCTAACTACGTGCCAGCAGCCGCGGTAATACGTAGGTGGCGAGCGTTATCCGGATTTACTGGGTGTAAAGGGTGTGTAGGCGGACTTACAAGTCAGATGTGAAACCGATCGGCTTAACCGATCGACTGCATTTGAAACTGTAGGCCTTGAGAGTCGGAGAGGTAAGCGGAATTCCCAGTGTAGCGGTGAAATGCGTAGATATTGGGAGGAACACCAGTGGCGAAGGCGGCTTACTGGACGACAACTGACGCTGAGACACGAAAGCGTGGGGAG…	p_Firmicutes	c_Clostridia	o_Oscillospirales	f_UCG-010	g_NA	o_Oscillospirales-ASV.9	0.0331872	0.233891	1.48148	8.19672	6.34938e-05	0.0689692
TGGGGAATATTGGGCAATGGGCGAAAGCCTGACCCAGCGACGCCGCGTGAAGGAAGAAGGTCTTCGGATTGTAAACTTTTGTCAGCAGGGAAGAAGAAAGTGACGGTACCTGCTAAGAAAGCCACGGCTAACTACGTGCCAGCAGCCGCGGTAATACGTAGGTGGCGAGCGTTATCCGGATTTACTGGGTGTAAAGGGTGTGTAGGCGGACTTACAAGTCAGATGTGAAATCTATCGGCTCAACCGATAGACTGCATTTGAAACTGTAGGCCTTGAGAGTCGGAGAGGTAAGCGGAATTCCCAGTGTAGCGGTGAAATGCGTAGATATTGGGAGGAACACCAGTGGCGAAGGCGGCTTACTGGACGACAACTGACGCTGAGACACGAAAGCGTGGGGAG…	p_Firmicutes	c_Clostridia	o_Oscillospirales	f_UCG-010	g_NA	o_Oscillospirales-ASV.8	0.227378	0.038344	8.88889	1.63934	6.25719e-05	0.0424164
TGGGGAATATTGCGCAATGGGGGCAACCCTGACGCAGCAACGCCGCGTGAAGGATGAAGGTCTTCGGATCGTAAACTTTTGTCTTATGGGAAGAACAAGGACGGTACCATAGGAGGAAGCCACGGCTAACTACGTGCCAGCAGCCGCGGTAATACGTAGGTGGCAAGCGTTGTCCGGATTTACTGGGTGTAAAGGGCGTGTAGGCGGGCTTGTAAGTCAGATGTGAAATACCGAGGCTTAACCTCGGGGCTGCATTTGAAACTACTTGTCTTGAGTATCGGAGAGGAAAGCGGAATTCCCAGTGTAGCGGTGAAATGCGTAGATATTGGGAGGAACACCAGTGGCGAAGGCGGCTTTCTGGACGACAACTGACGCTGAGGCGCGAAAGCGTGGGTAGCA…	p_Firmicutes	c_Clostridia	o_Monoglobales	f_Monoglobaceae	g_Monoglobus	g_Monoglobus-ASV	0.135344	0.254285	5.92593	10.6557	5.43881e-05	0.0869423
TCGAGAATCATTCACAATGGGCGAAAGCCTGATGGTGCGACGCCGCGTGGGGGAAGAAGGTCTTCGGATTGTAAACCCCTGTCATGTAGGAGCAAGACGCAAGTTTGATAGTACTACAAGAGGAAGAGACGGCAAACTCTGTGCCAGCAGCCGCGGTAATACAGAGGTCTCAAGCGTTGTTCGGAATCACTGGGCGTAAAGGGTACGTAGGCTGCCGGATAAGTCGTGCGTGAAAGGCAGGGGCTCAACCTCTGGAGTGCGCATGATACTGTTTGGCTGGAGTAATGGAGGGGGAACCGGAATTCTTGGTGTAGCAGTGAAATGCGTAGATATCAAGAAGAAGACTCGTGGCGAAGGCGGGTTCCTGGACATTTACTGACGCTGAGGTACGAAGGCCAG…	p_Verrucomicrobiota	c_Verrucomicrobiae	o_Verrucomicrobiales	f_Akkermansiaceae	g_Akkermansia	g_Akkermansia-ASV.1	0.132489	0.375297	2.96296	9.01639	5.39549e-05	0.0612682
TGGGGAATATTGCACAATGGGGGAAACCCTGATGCAGCAATGCCGCGTGAGTGAAGAAGTATTTCGGTATGTAAAGCTCTATCAGCAGGGAAGAAAATGACGGTACCTGACTAAGAAGCTCCGGCTAAATACGTGCCAGCAGCCGCGGTAATACGTATGGAGCAAGCGTTATCCGGATTTACTGGGTGTAAAGGGAGCGTAGACGGTTTTGCAAGTCTGAAGTGAAAGCCCGGGGCTCAACTCCGGGACTGCTTTGGAAACTGTAGAACTAGAGTGCAGGAGAGGTAAGTGGAATTCCTAGTGTAGCGGTGAAATGCGTAGATATTAGGAGGAACACCAGTGGCGAAGGCGGCTTACTGGACTGTAACTGACGTTGAGGCTCGAAAGCGTGGGGAGCAA…	p_Firmicutes	c_Clostridia	o_Lachnospirales	f_Lachnospiraceae	g_Lachnospiraceae_AC2044_group	g_Lachnospiraceae_AC2044_group-ASV	0.288745	0.103757	8.14815	4.09836	5.28628e-05	0.0684211
TGGGGAATTTTGCGCAATGGGGGCAACCCTGACGCAGCAACGCCGCGTGCGGGATGAAGGTCTTCGGATTGTAAACCGCTTTCAGTAGGGAATAAGTATGAAGGTACCTACAGAAGAAGCACCGGCTAAATACGTGCCAGCAGCCGCGGTAATACGTATGGTGCAAGCGTTATCCGGAATCATTGGGCGTAAAGCGCGCGTAGGCGGCTTGTTAAGCAGGAATTTAAATCTTAGGGCTCAACCTTAAGTCGGTTCCTGAACTGGCAGGCTCGAGTGCGGTAGAGGAAGGTGGAATTCCCAGTGTAGCGGTGAAATGCGCAGATATTGGGAAGAACACCGATGGCGAAGGCAGCCTTCTGGGCCGCCACTGACGCTGAGGCGCGAAAGCTAGGGGAGCGA…	p_Actinobacteriota	c_Coriobacteriia	o_Coriobacteriales	f_Coriobacteriales_Incertae_Sedis	g_NA	f_Coriobacteriales_Incertae_Sedis-ASV	0.067418	0	2.96296	0	5.00669e-05	0.0345534
TGGGGGATATTGCGCAATGGGGGAAACCCTGACGCAGCAACGCCGCGTGAAGGAAGACGGTTTTCGGATTGTAAACTTCTTTTGTCAGGGACGAACGATGACGGTACCTGACGAATAAGCTCCGGCTAACTACGTGCCAGCAGCCGCGGTAATACGTAGGGAGCAAGCGTTGTCCGGATTTACTGGGTGTAAAGGGTGCGTAGGCGGTATGTCAAGTCAGATGTGAAAGGTATGGGCTCAACCCATAAAGTGCATTTGAAACTGACGTACTTGAGTGAAGTAGAGGTAGGCGGAATTCCCTGTGTAGCGGTGAAATGCGTAGAGATAGGGAGGAACACCAGTGGCGAAGGCGGCCTACTGGGCTTTAACTGACGCTGAGGCACGAAAGCGTGGGTAGCA…	p_Firmicutes	c_Clostridia	o_Oscillospirales	f_Ruminococcaceae	g_NA	f_Ruminococcaceae-ASV.2	0.194485	0.0137443	8.88889	0.819672	4.79987e-05	0.0341884
TGGGGAATATTGGGCAATGGGCGAAAGCCTGACCCAGCGACGCCGCGTGAGGGAAGACGGTCTTCGGATTGTAAACCTCTTTTATATGGGACGAATACTGACGGTACCATATGAATAAGCCACGGCTAACTACGTGCCAGCAGCCGCGGTAATACGTAGGTGGCAAGCGTTATCCGGATTTACTGGGTGTAAAGGGTGTGTAGGCGGGATGGTAAGTCAGATGTGAAAATTACGGGCTCAACTCGTAACCTGCATTTGAAACTGCCGTTCTTGAGGGTCGGAGAGGTAGACGGAATTCCTGGTGTAGCGGTGAAATGCGTAGATATCAGGAGGAACACCGGTGGCGAAGGCGGTCTACTGGACGATTACTGACGCTGAGACACGAAAGCGTGGGGAGCA…	p_Firmicutes	c_Clostridia	o_Oscillospirales	f_UCG-010	g_NA	o_Oscillospirales-ASV.12	0	0.128765	0	6.55738	4.79755e-05	0.0267514
TGGGGGATATTGCGCAATGGGGGAAACCCTGACGCAGCAACGCCGCGTGTGGGAAGAAGGTCTTCGGATTGTAAACCATTGTTCTGTGGGACGATAGTGACGGTACCACAGGAGAAAGCTCCGGCTAACTACGTGCCAGCAGCCGCGGTAATACGTAGGGAGCGAGCGTTGTCCGGATTTACTGGGTGTAAAGGGAGCGTAGGCGGGACTGCAAGTCAGGCGTGAAATCCATCGGCTTAACCGGTGAACTGCGCTTGAAACTGTAGTTCTTGAGTGGAGTAGAGGCAGGCGGAATTCCCGGTGTAGCGGTGAAATGCGTAGATATCGGGAGGAACACCAGTGGCGAAGGCGGCCTGCTGGGCTTTTACTGACGCTGAGGCTCGAAAGCATGGGTAGCAA…	p_Firmicutes	c_Clostridia	o_Oscillospirales	f_Ruminococcaceae	g_NA	f_Ruminococcaceae-ASV.3	0.0268954	0.0836988	2.22222	5.7377	4.68227e-05	0.0527907
TAGGGAATTTTCGTCAATGGGGGGAACCCTGAACGAGCAATGCCGCGTGTGTGAAGACGGTCTTCGGATTGTAAAGCACTGTTGTAAGAGAAAAACGGCCATGATAGGAAATGATCATGGAGTGATGGTATCTTACCAGAAAGTCACGGCTAACTACGTGCCAGCAGCCGCGGTAATACGTAGGTGGCAAGCGTTATCCGGAATGATTGGGCGTAAAGGGTGCGTAGGCGGCGGGATAAGTCTGAAGTGAAAGGCTGCAGCTCAACTGCAGTATGCTTTGGAAACTGTCCTGCTGGAGTGCAGGAGAGGGCGATGGAACTCCATGTGTAGCGGTAAAATGCGTAGATATATGGAAGAACACCGGTGGCGAAGGCGGTCGCCTGGCCTGCAACTGACGCT…	p_Firmicutes	c_Bacilli	o_Erysipelotrichales	f_Erysipelotrichaceae	g_Catenisphaera	g_Catenisphaera-ASV	0.0760636	0.214195	3.7037	7.37705	4.47401e-05	0.0323471
TGAGGAATATTGGTCAATGGACGAAAGTCTGAACCAGCCAAGTAGCGTGCAGGATGACGGCCCTCTGGGTTGTAAACTGCTTTTAGTTGGGAATAAAAAGGGGGACGTGTCCCTTATTGTATGTACCATCAGAAAAAGGACCGGCTAATTCCGTGCCAGCAGCCGCGGTAATACGGAAGGTCCAGGCGTTATCCGGATTTATTGGGTTTAAAGGGAGCGCAGGCGGCGGCGTAAGTCAGTTGTGAAATCGTGCGGCTTAACCGTGCAATTGCAGTTGATACTGCGTCGCTTGAGTGCACACAGGGATGTTGGAATTCATGGTGTAGCGGTGAAATGCTTAGATATCATGAAGAACTCCGATCGCGAAGGCATATGTCCGGAGTGCAACTGACGCTGAGG…	p_Bacteroidota	c_Bacteroidia	o_Bacteroidales	f_Prevotellaceae	g_Alloprevotella	g_Alloprevotella-ASV.2	0.140504	0	2.96296	0	4.08952e-05	0.0297111
TGAGGGATATTGCACAATGGGCGAAAGCCTGATGCAGCAACGCCGCGTGAGGGATGACGGTTTTCGGATTGTAAACCTCTGTCTTCGGTGATGATAGTGACATTAGCCGAGGAGGAAGCCACGGCTAACTACGTGCCAGCAGCCGCGGTAATACGTAGGTGGCGAGCGTTGTCCGGAATTACTGGGTGTAAAGGGAGCGCAGGCGGGAGAGCAAGTCAGTGGTGAAATTTATGGGCTTAACCCATAAACTGCCATTGAAACTGTTCTTCTTGAGTGGAGTAGAGGTAGGCGGAATTCCGAGTGTAGCGGTGAAATGCGTAGATATTCGGAGGAACACCAGTGGCGAAGGCGGCCTACTGGGCTCTAACTGACGCTGAGGCTCGAAAGTGTGGGGAGCAA…	p_Firmicutes	c_Clostridia	o_Oscillospirales	f_NA	g_NA	o_Oscillospirales-ASV.10	0.0439009	0.175567	2.96296	6.55738	4.0849e-05	0.036036
TGAGGAATATTGGTCAATGGACGCAAGTCTGAACCAGCCAAGTCGCGTGAAGGATGAAGGTTCTATGGATTGTAAACTTCTTTTATACGAGGGTAAAACAGCGGACGTGTCCGCTCTTGCAAGTATCGTATGAATAAGCATCGGCTAACTCCGTGCCAGCAGCCGCGGTAATACGGAGGATGCGAGCGTTATCCGGATTTATTGGGTTTAAAGGGTGCGTAGGCGGGTTTTTAAGTCAGTGGTGAAAGCGTGTGGCTCAACCATACCAAGCCATTGAAACTGGAGACCTTGAGTGCAAACGAGGTAGGCGGAATGTAACGTGTAGCGGTGAAATGCTTAGATATGTTACAGAACCCCGATTGCGAAGGCAGCTTACCAGCATGCAACTGACGCTGAGGC…	p_Bacteroidota	c_Bacteroidia	o_Bacteroidales	f_Bacteroidales_RF16_group	g_NA	f_Bacteroidales_RF16_group-ASV.1	0.151022	0.010839	5.92593	0.819672	4.04316e-05	0.0293873
TCGGGAATATTGCACAATGGGGGAAACCCTGATGCAGTGACGCCATGTATAGGAAGAAGGTTTTCGGATTGTAAACTATTGTCTATAGGGAAGAAAAATGACGGTACCTATGGAGGAAGGTCCGGCTAACTACGTGCCAGCAGCCGCGGTAATACGTAGGGACCGAGCGTTGTCCGGATTTATTGGGTGTAAAGGGTGCGTAGACGGATAATTAAGTTGGTTGTGAAATCCCCGGGCTCAACCTGGGAACTGCAACCAAAACTGATAATCTTGAGTGTAGGAGAGGAAAGTGGAATTCCTAGTGTAGCGGTGAAATGCGTAGAGATTAGGAGGAACACCAGTGGCGAAGGCGACTTTCTGGACTATAACTGACGTTGAGGCACGAAAGTGTGGGGAGCA…	p_Firmicutes	c_Clostridia	o_Clostridia_UCG-014	f_NA	g_NA	c_Clostridia-ASV.4	0.0474905	0.129341	2.22222	7.37705	3.79353e-05	0.0398777
TGGGGAATATTGGGCAATGGGCGCAAGCCTGACCCAGCAACGCCGCGTGAAGGAAGAAGGCTTTCGGGTTGTAAACTTCTTTTGTCGAGGAAGAGTAGAAGACTGTACTCGACGAATAAGCCACGGCTAACTACGTGCCAGCAGCCGCGGTAATACGTAGGTGGCAAGCGTTGTCCGGATTTACTGGGTGTAAAGGGCGTGTAGCCGGGTCGGTAAGTCAGATGTGAAATCTGGAGGCTCAACCTCCAAACTGCATTTGAAACTGCTGATCTTGAGTATCGGAGAGGCAATCGGAATTCCTAGTGTAGCGGTGAAATGCGTAGATATTAGGAGGAACACCAGTGGCGAAGGCGGATTGCTGGACGACAACTGACGGTGAGGCGCGAAAGCGTGGGGAGC…	p_Firmicutes	c_Clostridia	o_Oscillospirales	f_Oscillospiraceae	g_UCG-002	f_Oscillospiraceae-ASV.11	0.214205	0.0281805	6.66667	0.819672	3.67819e-05	0.0340949
TAGGGAATTTTCGGCAATGGACGAAAGTCTGACCGAGCAATGCCGCGTGAACGAAGAAGTATTTCGGTATGTAAAGTTCTTTTATTAGGGAAGAAAAGTTAAGATTGACGGTACCTAATGAATAAGCTCCGGCTAACTACGTGCCAGCAGCCGCGGTAATACGTAGGGAGCAAGCGTTATCCGGAATTATTGGGCGTAAAGGGTGCGTAGACGGCGCCTTAAGTCTTTTGTAAAAATGCTAGGCTCAACCTAGTAGGGCAAAAGATACTGAGGTGCTAGAGTGCGGAAGAGGCAAGTGGAATTTCATGTGTAGCGGTAAAATGCGTAAATATATGAAGGAACACCGGTGGCGAAGGCGGCTTGCTGGGCCTGCACTGACGTTGAGGCACGAAAGCGTGG…	p_Firmicutes	c_Bacilli	o_Acholeplasmatales	f_Acholeplasmataceae	g_Anaeroplasma	g_Anaeroplasma-ASV	0.0781355	0.00711665	5.18519	0.819672	3.35802e-05	0.0249094
TAGGGAATTTTCGTCAATGGGGGGAACCCTGAACGAGCAATGCCGCGTGAGTGATGAAGGATTTCGGTCTGTAAAGCTCTGTTGTAAAGGAAAAACGATCACTAGAGGGAATGCTAGTGAGCTGATGGTACTTTACCAGAAAGCCACGGCTAACTACGTGCCAGCAGCCGCGGTAATACGTAGGTGGCAAGCGTTATCCGGAATTATTGGGCGTAAAGGGAGCGTAGGCGGCACATTAAGTCTGAGGTAAAAGCCAGTGGCTCAACCACTGTAAGCCTTGGAAACTGATGAGCTAGAGTGCAGGAGAGGCAAATGGAACTCCATGTGTAGCGGTAAAATGCGTAGATATATGGAAGAACACCAGTGGCGAAGGCGGTTTGCTGGCCTGTAACTGACGCT…	p_Firmicutes	c_Bacilli	o_Erysipelotrichales	f_Erysipelotrichaceae	g_Breznakia	g_Breznakia-ASV	0	0.0981232	0	4.91803	3.1795e-05	0.026403
TCGAGAATCATTCACAATGGGGGCAACCCTGATGGTGCGACGCCGCGTGGGGGAGGAAGGTCTTCGGATTGTAAACCCCTGTCATGCAGGAGCAAGACGCAAGTTTGATAGTACTGCAAGAGGAAGAGACGGCAAACTCTGTGCCAGCAGCCGCGGTAATACAGAGGTCTCAAGCGTTGTTCGGAATCACTGGGCGTAAAGGGTACGTAGGCTGCGAAGTAAGTCGTGCGTGAAAGGCAGGGGCTCAACCTCTGGAGTGCGCGTGATACTGCTTTGCTAGAGTAATGGAGAGGGAACTGGAATTCTTGGTGTAGCAGTGAAATGCGTAGATATCAAGAAGAAGACTCGTGGCGAAGGCGAGTTCCTGGACATTTACTGACGCTGAGGTACGAAGGCTAG…	p_Verrucomicrobiota	c_Verrucomicrobiae	o_Verrucomicrobiales	f_Akkermansiaceae	g_Akkermansia	g_Akkermansia-ASV.3	0	0.227945	0	5.7377	3.10814e-05	0.018165
TGGGGAATATTGCACAATGGGCGAAAGCCTGATGCAGCAACGCCGCGTGAGTGAAGAAGGTCTTCGGATTGTAAAACTCTGTCCTTGGGGAAGAACAAATGACGGTACCCTTGGAGGAAGCCCCGGCTAACTACGTGCCAGCAGCCGCGGTAATACGTAGGGGGCAAGCGTTATCCGGAATTATTGGGCGTAAAGAGTGCGTAGGTGGTTACCTAAGCAGGGGGTGAAAGGCAGTGGCTCAACCATTGTTAGCCCCCTGAACTGGGCTACTTGAGTGCAGGAGAGGAAAGCGGAATTCCTAGTGTAGCGGTGAAATGCGTAGATATTAGGAGGAACACCAGTGGCGAAGGCGGCTTTCTGGACTGTAACTGACACTGAGGCACGAAAGTGTGGGGAGCA…	p_Firmicutes	c_Clostridia	o_Peptostreptococcales-Tissierellales	f_Anaerovoracaceae	g_Family_XIII_AD3011_group	g_Family_XIII_AD3011_group-ASV.1	0.118324	0.266824	4.44444	10.6557	2.96272e-05	0.0575025
TGGGGAATATTGCACAATGGGGGAAACCCTGATGCAGCAACGCCGCGTGAAGGATGAAGGTCTTCGGATTGTAAACTTCTTTGACAGAGGATGAAACAAATGACATTACTCTGAAAACAAGCCACGGCTAACTACGTGCCAGCAGCCGCGGTAATACGTAGGTGGCAAGCGTTGTCCGGATTTACTGGGTGTAAAGGGCGTGTAGGCGGACTTGCAAGTCAGATGTGAAATACCGGGGCTCAACCCCGGAGCTGCATCTGAAACTGCGAGCCTTGAGTACCGGAGAGGAAAGTGGAATTCCCAGTGTAGCGGTGAAATGCGTAGAGATTGGGAGGAACACCAGTGGCGAAGGCGGCTTTCTGGACGGTAACTGACGCTGAGGCGCGAAAGCGTGGGGAG…	p_Firmicutes	c_Clostridia	o_Clostridia_or	f_Hungateiclostridiaceae	g_Ruminiclostridium	g_Ruminiclostridium-ASV	0	0.110092	0	4.91803	2.88009e-05	0.0180613
TAGGGAATCTTCCGCAATGGACGAAAGTCTGACGGAGCAACGCCGCGTGAGCGAAGAAGGTCTTCGGATCGTAAAGCTCTGTTGTTAGGGAAGAACAAGTACCGGAGTAACTGACGGTACCTTGACGGTACCTAACCAGAAAGCCACGGCTAACTACGTGCCAGCAGCCGCGGTAATACGTAGGTGGCAAGCGTTGTCCGGAATCATTGGGCGTAAAGCGCGCGCAGGCGGTCCTTTAAGTCTGATGTGAAATCTTGCGGCTCAACCGTAAGCGGTCATTGGAAACTGGGGGACTTGAGTGCAGGAGAGGAAAGCGGAATTCCATGTGTAGCGGTGAAATGCGTAGAGATATGGAGGAACACCAGTGGCGAAGGCGGCTTTCTGGCCTGTAACTGACGC…	p_Firmicutes	c_Bacilli	o_Bacillales	f_Bacillaceae	g_Bacillus	g_Bacillus-ASV	0.0915118	0.0130914	5.18519	0.819672	2.81209e-05	0.0191397
TGAGGAATATTGGTCAATGGACGCAAGTCTGAACCAGCCAAGTCGCGTGAAGGATGAAGGTTCTATGGATTGTAAACTTCTTTTGTCTGAGGGTAAAAAAGCGGACGTGTCCGTTCTTGCAAGTATCAGACGAATAAGCATCGGCTAACTCCGTGCCAGCAGCCGCGGTAATACGGAGGATGCGAGCGTTATCCGGATTTATTGGGTTTAAAGGGTGCGTAGGCGGGTTGCTAAGTCAGTGGTAAAAGCGTGTGGCTCAACCATACCAAGCCATTGAAACTGGCGATCTTGAGTGTAAACGAGGTAGGCGGAATGTGACGTGTAGCGGTGAAATGCTTAGATATGTCACAGAACCCCGATTGCGAAGGCAGCTTACCAGCATACAACTGACGCTGAGGC…	p_Bacteroidota	c_Bacteroidia	o_Bacteroidales	f_Bacteroidales_RF16_group	g_NA	f_Bacteroidales_RF16_group-ASV	0.0329866	0.15358	2.22222	6.55738	2.73972e-05	0.0477833
TGAGGAATATTGGTCAATGGTCGAGAGACTGAACCAGCCATGCCGCGTGAAGGTCACGGCCCTATGGGTCTTAAACTTCTTTTGCAAGGGAGCAATAAGTCTCACGTGTGGGATGATGAGAGTACCTTGCGAATAAGCATCGGCTAACTCCGTGCCAGCAGCCGCGGTAATACGGGGGATGCAAGCGTTATCCGGATTTATTGGGTTTAAAGGGTGCGTAGGCGGTCTGGTAAGTCAGCGGTGAAATTTCCGAGCTCAACTTGGAACGTGCCGTTGATACTGTCGGACTAGAATGCGGATGCCGTGGGAGGAATGTGTGGTGTAGCGGTGAAATGCATAGATATCACACAGAACACCGATTGCGAAGGCATCTCACGAATCCGCGATTGACGCTGAGGC…	p_Bacteroidota	c_Bacteroidia	o_Bacteroidales	f_Rikenellaceae	g_Rikenellaceae_RC9_gut_group	g_Rikenellaceae_RC9_gut_group-ASV.11	0	0.166479	0	6.55738	2.55519e-05	0.0232539
TGGGGAATATTGCGCAATGGGGGAAACCCTGACGCAGCAACGCCGCGTGCGGGATGACGGCCTTCGGGTTGTAAACCGCTTTCAGCAGGGAAGAAATTGACGGTACCTGCAGAAGAAGCTCCGGCTAAATACGTGCCAGCAGCCGCGGTAATACGTATGGGGCGAGCGTTATCCGGATTTATTGGGCGTAAAGCGCGCGTAGGCGGCCTATTAAGCGCAATCTCTAATCTTAGGGCTCAACCCTAAGCCGGATTGCGAACTGGTAGGCTCGAGTTTGGTAGAGGAAGATGGAATTCCCAGTGTAGCGGTGAAATGCGCAGATATTGGGAAGAACACCGATGGCGAAGGCAGTCTTCTGGGCCATAACTGACGCTGAGGTGCGAAAGCGTGGGGAGCAAA…	p_Actinobacteriota	c_Coriobacteriia	o_Coriobacteriales	f_Coriobacteriales_Incertae_Sedis	g_Raoultibacter	g_Raoultibacter-ASV	0.0181833	0.19019	1.48148	8.19672	2.41803e-05	0.0194992
TAAGGAATCTTGCACAATGGGGGAAACCCTGATGCAGCAACGCCGCGTGAACGATGAAGGCCTTCGGGTTGTAAAGTTCTGATCTTGGGGAAGAAGAAAGTGACGGTACCCAAGGAGAAAGCCCCGGCTAACTACGTGCCAGCAGCCGCGGTAATACGTAGGGGGCAAGCGTTATCCGGAATTATTGGGCGTAAAGAGTGCGTAGGTGGTTACCTAAGCGCAAGGTTTAATCTTGAGGCTCAACCTCATTCTGCCTTGCGAACTGGGCTACTTGAGTGCTGGAGGGGAAAGCGGAATTCCCAGTGTAGCGGTGAAATGCGTAGATATTGGGAAGAACACCGGTGGCGAAGGCGGCTTTCTGGACAGTAACTGACACTGAGGCACGAAAGCGTGGGGAGC…	p_Firmicutes	c_Clostridia	o_Peptostreptococcales-Tissierellales	f_Anaerovoracaceae	g_Mogibacterium	g_Mogibacterium-ASV.1	0.198403	0.056187	8.88889	2.45902	2.28881e-05	0.0420362
TGAGGAATATTGGTCAATGGTCGAAGGACTGAACCAGCCATGCCGCGTGAAGGTGACGGCCCTATGGGTCTTAAACTTCTTTTGTAAGGGAGCAATAAGACTTACGTGTAAGTTGATGAGAGTACCTTACGAATAAGCATCGGCTAACTCCGTGCCAGCAGCCGCGGTAATACGGGGGATGCAAGCGTTATCCGGATTTATTGGGTTTAAAGGGTGCGTAGGCGGTCTGGTAAGTCAGCGGTGAAATTTAGGGGCTCAACCTCTACCGTGCCGTTGATACTGTCGGACTAGAATGCGGATGCCGTGGGAGGAATGTGTGGTGTAGCGGTGAAATGCATAGATATCACACAGAACACCGATTGCGAAGGCATCTCACGAATCCGCAATTGACGCTGAGGC…	p_Bacteroidota	c_Bacteroidia	o_Bacteroidales	f_Rikenellaceae	g_Rikenellaceae_RC9_gut_group	g_Rikenellaceae_RC9_gut_group-ASV.12	0.0139229	0.0452446	2.22222	4.09836	2.25886e-05	0.0168552
TGGGGAATATTGCACAATGGGGGAAACCCTGATGCAGCGACGCCGCGTGAGTGAAGAAGTATTTCGGTATGTAAAGCTCTATCAGCAGGGAAGAAAATGACGGTACCTGACTAAGAAGCCCCGGCTAACTACGTGCCAGCAGCCGCGGTAATACGTAGGGGGCTAGCGTTATCCGGAATTACTGGGCGTAAAGGGTGCGTAGGTGGTTTCTTAAGTCAGAGGTGAAAGGCTACGGCTCAACCGTAGTAAGCCTTTGAAACTGGGAAACTTGAGTGCAGGAGAGGAGAGTGGAATTCCTAGTGTAGCGGTGAAATGCGTAGATATTAGGAGGAACACCAGTTGCGAAGGCGGCTCTCTGGACTGTAACTGACACTGAGGCACGAAAGCGTGGGGAGCAAA…	p_Firmicutes	c_Clostridia	o_Peptostreptococcales-Tissierellales	f_Peptostreptococcaceae	g_NA	f_Peptostreptococcaceae-ASV	0.172079	0.020603	4.44444	0.819672	2.22178e-05	0.0282259
TAGGGAATTTTCGGCAATGGGCGAAAGCCTGACCGAGCAACGCCGCGTGAGTGATGAATGTCTTCGGATTGTAAAGCTCTGTTGTAAGGGAAGAACTGCCAGGATAGAATCTTGGAATGACGGTACCTTACCAGAAAGCCACGGCTAACTACGTGCCAGCAGCCGCGGTAATACGTAGGTGGCGAGCGTTATCCGGAATTATTGGGCGTAAAGGGTGCGCAGGCGGCCTTTTAAGTTAATGGTGAAAGCGTGGGGCTCAACCCCATATAGCCATTGATACTGGGAGGCTAGAGTACTAGAGAGGGAAGTGGAATTCCATGTGTAGCGGTAAAATGCGTAGATATATGGAGGAACACCAGTGGCGAAGGCGGCTTCCTAGCTAGAAACTGACGCTCAGGC…	p_Firmicutes	c_Bacilli	o_Erysipelotrichales	f_Erysipelotrichaceae	g_Erysipelotrichaceae_UCG-009	f_Erysipelotrichaceae-ASV	0	0.0809174	0	4.91803	2.10673e-05	0.0200822
TTAGGAATATTCGTCAATGGAGGAAACTCTGAACGAGCAATGCCGCGTGAAGGATGACGGTCCTATGGATTGTAAACTTCTGTTGTTAGGGAAGAACGACCTATGTAGGAAATGACATAGGAGTGACGGTACCTTTCAAGAAAGCTCCGGCTAACTACGTGCCAGCAGCCGCGGTAATACGTAGGGAGCAAGCGTTATCCGGATTTATTGGGTGTAAAGGGTGCGTAGGCGGTTTGATAGGTCTATGGTTTAAGTCCGAAGCTTAACTTCGGTTCGCCGTAGAAACCGTCTCACTTGAGTATGGTAGAGGCAAGTGGAATTTCTAGTGTAGCGGTTAAATGCGTAGATATTAGAAGGAACACCAGTGGCGAAGGCGACTTGCTGGGCCATTACTGACGC…	p_Firmicutes	c_Bacilli	o_RF39	f_NA	g_NA	o_RF39-ASV.3	0	0.113096	0	4.91803	2.10276e-05	0.01493
TGGGGAATATTGCACAATGGGCGAAAGCCTGATGCAGCGACGCCGCGTGAGTGAAGAAGTATTTCGGTATGTAAAGCTCTATCAGCAGGGAAGAAAATGACGGTACCTGACTAAGAAGCACCGGCTAAATACGTGCCAGCAGCCGCGGTAATACGTATGGTGCAAGCGTTATCCGGATTTACTGGGTGTAAAGGGAGCGTAGGCGGTCTGGCAAGCCAGAAGTGAAAACCCGGGGCTCAACCCCGTGGATTGCTTTTGGAACTGCCTGACTGGAGTACTGGAGAGGTAAGTGGAATTCCTGGTGTAGCGGTGAAATGCGTAGATATCAGGAGGAACACCGGTGGCGAAGGCGACTTACTGGACAGAAACTGACGCTGAGGCTCGAAAGCGTGGGGAGCA…	p_Firmicutes	c_Clostridia	o_Lachnospirales	f_Lachnospiraceae	g_NA	f_Lachnospiraceae-ASV.8	0.120168	0	4.44444	0	2.0709e-05	0.016591
TGAGGAATATTGGGCAATGGGGGAAACCCTGACCCAGCCATGCCGCGTGAGTGAAGAAGGTTTTCGAATTGTAAAGCTCTTTCGGATGTGACGATGATGACGGTAGCATCTAAAGAAGCCCCGGCAAACTTCGTGCCAGCAGCCGCGGTAATACGAAGGGGGCAAGCGTTGTTCGGAATTACTGGGCGTAAAGGGTGTGTAGGTTGATGTGTAAGATAGTGGTGAAATACCTGAGCTCAACTTAGGAATTGCCATTATAACTATGCATCTAGAATCATGGAGAGGATAGCGGAATACCCAGTGTAGAGGTGAAATTCGTAGATATTGGGTAGAACACCGGTGGCGAAGGCGGCTATCTGGCCATGTTATTGACACTGAGGCACGAAAGCATGGGGATCA…	p_Proteobacteria	c_Alphaproteobacteria	o_Rhodospirillales	f_NA	g_NA	o_Rhodospirillales-ASV	0.00490577	0.0863952	0.740741	4.09836	1.84061e-05	0.0153397
TGAGGAATATTGGTCAATGGGCGAGAGCCTGAACCAGCCAAGTCGCGTGAGGGAAGACGGTACTAAGTATTGTAAACCTCTTTTGTCAGGGAACAAAGAGACCACGTGTGGTAAGATGAGTGTACCTGAAGAAAAAGCATCGGCTAACTCCGTGCCAGCAGCCGCGGTAATACGGAGGATGCGAGCGTTATCCGGATTTATTGGGTTTAAAGGGTGCGTAGGCGGCACGTCAAGTCAGCGGTTAAATGTCGGGGCTCAACCTCGGCCTGCCGTTGAAACTGATGAGCTAGAGAGGATGAGAAGTATGCGGAATGCGTGGTGTAGCGGTGAAATGCATAGATATCACGCAGAACTCCGATTGCGAAGGCAGCATGCCGGCATCTATCTGACGCTGAGGCA…	p_Bacteroidota	c_Bacteroidia	o_Bacteroidales	f_Muribaculaceae	g_NA	f_Muribaculaceae-ASV.2	0.318246	0.0275133	5.92593	0.819672	1.8406e-05	0.0204238
TGGGGGATATTGCACAATGGGGGAAACCCTGATGCAGCAACGCCGCGTGAGGGAAGAAGGTCTTCGGATTGTAAACCTAAGTTGTCAGGGACGAACAAATGACGGTACCTGAAGAGAAAGCTCCGGCTAACTACGTGCCAGCAGCCGCGGTAATACGTAGGGAGCGAGCGTTGTCCGGATTTACTGGGTGTAAAGGGTGCGTAGGCGGGTTTGCAAGTCAGGCGTGAAATACCGAGGCTCAACTTCGGGGCTGCGCTTGAAACTGTAGATCTTGAGTGAAGTAGAGGCAAGCGGAATTCCTAGTGTAGCGGTGAAATGCGTAGATATTAGGAGGAACACCAGTGGCGAAGGCGGCTTGCTGGGCTTTAACTGACGCTGAGGCACGAAAGCGTGGGGAGC…	p_Firmicutes	c_Clostridia	o_Oscillospirales	f_Ruminococcaceae	g_NA	f_Ruminococcaceae-ASV.1	0	0.176644	0	4.91803	1.83781e-05	0.0114788
TGGGGAATATTGGGCAATGGGCGCAAGCCTGACCCAGCAACGCCGCGTGAAGGAAGAAGGCTTTCGGGTTGTAAACTTCTTTTGTCAGGGACGAACAAATGACGGTACCTGACGAATAAGCCACGGCTAACTACGTGCCAGCAGCCGCGGTAATACGTAGGTGGCAAGCGTTATCCGGATTTATTGGGTGTAAAGGGCGTGTAGGCGGGACTGCAAGTCAGATGTGAAAACTCGGGGCTCAACCCCGAGCCTGCATTTGAAACTGTAGTTCTTGAGTGTCGGAGAGGTAATCGGAATTCCGTGTGTAGCGGTGAAATGCGTAGATATACGGAGGAACACCAGTGGCGAAGGCGGATTACTGGACGATAACTGACGCTGAGGCGCGAAAGCGTGGGGAGC…	p_Firmicutes	c_Clostridia	o_Oscillospirales	f_Oscillospiraceae	g_NA	f_Oscillospiraceae-ASV.13	0.0184365	0.204184	0.740741	6.55738	1.68935e-05	0.0144915
TGGGGAATATTGCACAATGGGCGCAAGCCTGATGCAGCAACGCCGCGTGAATGATGAAGGCCTTTGGGTCGTAAAATTCTGTTCTGAGGGAAGAAGAAAGTGACGGTACCTCAGGAGAAAGCCCCGGCTAACTACGTGCCAGCAGCCGCGGTAATACGTAGGGGGCAAGCGTTGTCCGGAATTATTGGGCGTAAAGAGTACGTAGGCGGTCTGATAAGCGCAAGGTGAAAGGCAGTGGCTTAACCATTGTAAGCCTTGCGAACTGTCAGACTTGAGTGCAGGAGAGGAAAGCGGAATTCCTAGTGTAGCGGTGAAATGCGTAGATATTAGGAGGAACACCGGTGGCGAAGGCGGCTTTCTGGACTGTAACTGACGCTGAGGTACGAAAGCGTGGGGAGC…	p_Firmicutes	c_Clostridia	o_Peptostreptococcales-Tissierellales	f_Anaerovoracaceae	g_Family_XIII_UCG-001	f_Anaerovoracaceae-ASV.1	0.0117978	0.0968641	0.740741	4.09836	1.527e-05	0.014439
TAGGGAATATTGGACAATGGGCGAAAGCCTAATCCAGCAATACCGCGTGAATGATGAAGGTCTTAGGATTGTAAAGTTCTTTCGGTGGGGAAGATAATGACGGTACCCACAGAAGAAGCACCGGCTAACTTCGTGCCAGCAGCCGCGGTAATACGAAGGGTGCTAGCGTTATTCGGAATCACTGGGCGTAAAGAGTGTAAAGGCGGTTAGATAAGTCAGTTGTGAAAGCCCTGAGCTTAACTCAGGAATTGCGATTGAAACTATCTTACTAGAGTATAGTAGGCGATGGCGGAATTCTTAGTGTAGGGGTGAAATCCGTAGATATTAAGAGGAACACCGGTGGTGAAGACGGCTATCTTGACTATAACTGACGCTACAACACGAAGGTATGGGTAGCAA…	p_Proteobacteria	c_Alphaproteobacteria	o_NA	f_NA	g_NA	c_Alphaproteobacteria-ASV	0.0945367	0.00782128	4.44444	0.819672	1.49364e-05	0.0340468
TGGGGAATATTGCACAATGGGCGAAAGCCTGATGCAGCGACGCCGCGTGAATGAAGAAGTATTTCGGTATGTAAAGTTCTATCAGCAGGGAAGATAATGACGGTACCTGACTAAGAAGCACCGGCTAAATACGTGCCAGCAGCCGCGGTAATACGTATGGTGCAAGCGTTATCCGGATTTACTGGGTGTAAAGGGAGCGCAGGCGGTACGGCAAGTCTGATGTGAAAGCCCGGGGCTCAACCCCGGTACTGCATTGGAAACTGTCGAACTAGAGTGTCGGAGGGGTAAGTGGAATTCCTAGTGTAGCGGTGAAATGCGTAGATATTAGGAGGAACACCAGTGGCGAAGGCGGCTTACTGGACGATAACTGACGCTGAGGCTCGAAAGCGTGGGGAGCAA…	p_Firmicutes	c_Clostridia	o_Lachnospirales	f_Lachnospiraceae	g_Agathobacter	g_Agathobacter-ASV.2	0.0513465	0.135013	2.22222	4.09836	1.4581e-05	0.0193276
TGGGGGATATTGCGCAATGGGGGCAACCCTGACGCAGCAACGCCGCGTGAAGGAAGAAGGCCTTCGGGTTGTAAACTTCTGTCGCAAGGGAAGAATAAGATGACGGTACCTTGTGAGGAAGCCACGGCTAACTACGTGCCAGCAGCCGCGGTAATACGTAGGTGGCGAGCGTTGTCCGGATTTACTGGGTGTAAAGGGCGCGTAGGCGGGTAAACAAGTCAGTCGTGAAATACCGAGGCTCAACCTCGGGGCTGCGATTGAAACTGTTAATCTTGAGTGTCGGAGAGGAAAGCGGAATTCCTAGTGTAGCGGTGAAATGCGTAGATATTAGGAGGAACACCAGTGGCGAAGGCGGCTTTCTGGACGATAACTGACGCTGAGGCGCGAAAGTGTGGGGAG…	p_Firmicutes	c_Clostridia	o_Monoglobales	f_Monoglobaceae	g_Monoglobus	g_Monoglobus-ASV.2	0.0187838	0.131481	0.740741	4.91803	1.42513e-05	0.0147534
TGGGGAATATTGCACAATGGGGGAAACCCTGATGCAGCAACGCCGCGTGAGTGAAGAAGTATTTCGGTATGTAAAGCTCTATCAGCAGGGAAGAAAATGACGGTACCTGACTAAGAAGCTCCGGCTAAATACGTGCCAGCAGCCGCGGTAATACGTATGGAGCAAGCGTTATCCGGATTTACTGGGTGTAAAGGGAGCGTAGACGGTTTGGCAAGTCTGAAGTGAAAGCCCGTGGCTCAACCACGGGACTGCTTTGGAAACTGTCGAACTAGAGTGCAGGAGAGGTAAGTGGAATTCCTAGTGTAGCGGTGAAATGCGTAGATATTAGGAGGAACACCAGTGGCGAAGGCGGCTTACTGGACTGTAACTGACGTTGAGGCTCGAAAGCGTGGGGAGCAA…	p_Firmicutes	c_Clostridia	o_Lachnospirales	f_Lachnospiraceae	g_NA	f_Lachnospiraceae-ASV.6	0.0232132	0.15423	0.740741	4.91803	1.39895e-05	0.0213409
TCGAGAATCATTCACAATGGGGGAAACCCTGATGGTGCGACGCCGCGTGAGGGAAGAAGGTCTTCGGATTGTAAACCTCTGTCATGTGGGAGCAAGGCGCAAGCTTGATAGTACCACAAGAGGAAGAGACGGCAAACTCTGTGCCAGCAGCCGCGGTAATACAGAGGTCTCAAGCGTTGTTCGGAATCACTGGGCGTAAAGGGTACGTAGGCGGCGGAATAAGTCGTGCGTGAAAGGCAGGGGCTCAACCTCTGGAGTGCGCATGATACTGTTCTGCTAGAGTAATGGAGGGGGAACCGGAATTCTTGGTGTAGCAGTGAAATGCGTAGATATCAAGAAGAAGACTCGTGGCGAAGGCGGGTTCCTGGACATTAACTGACGCTGAGGTACGAAGGCCAG…	p_Verrucomicrobiota	c_Verrucomicrobiae	o_Verrucomicrobiales	f_Akkermansiaceae	g_Akkermansia	g_Akkermansia-ASV.5	0.0156102	0.133611	0.740741	4.91803	1.38784e-05	0.023574
TGAGGAATATTGGTCAATGGGCGGGAGCCTGAACCAGCCAAGTCGCGTGAGGGAAGACGGTTCTATGGATTGTAAACCTCTTTTGTCAGGGAGCACTAAGCCACGAGTGGTGTAAAGAGAGTACCTGAAGAAAAAGCATCGGCTAACTCCGTGCCAGCAGCCGCGGTAATACGGAGGATGCGAGCGTTATCCGGATTTATTGGGTTTAAAGGGTGCGTAGGCGGAAGATTAAGTCAGCGGTTAAACTGCGGAGCTCAACTCCGTATCGCCGTTGAAACTGGTTTTCTAGAGTGGGTGAGAAGTATGCGGAATGCGTGGTGTAGCGGTGAAATGCATAGATATCACGCAGAACTCCGATTGCGAAGGCAGCATACCGGCACCCAACTGACGCTGAAGCAC…	p_Bacteroidota	c_Bacteroidia	o_Bacteroidales	f_Muribaculaceae	g_NA	f_Muribaculaceae-ASV.7	0.0303028	0.107929	0.740741	4.91803	1.32889e-05	0.0200408
TGGGGAATATTGCACAATGGGGGAAACCCTGATGCAGCGACGCCGCGTGAGTGAAGAAGTATTTCGGTATGTAAAGCTCTATCAGCAGGGAAGAAGATGACGGTACCTGCACAAGAAGCCCCGGCTAACTACGTGCCAGCAGCCGCGGTAATACGTAGGGGGCAAGCGTTATCCGGATTTACTGGGTGTAAAGGGAGCGCAGACGGAAGGCCAAGTCAGGTGTGAAAGGCATGGGCTCAACTCATGGACTGCACTTGAAACTGGTCATCTTGAGTATCGGAGGGGCAGGCGGAATTCCTGGTGTAGCGGTGAAATGCGTAGATATCAGGAAGAACACCGGTGGCGAAGGCGGCCTGCTGGACGATAACTGACGTTGAGGCTCGAAAGCGTGGGGAGCAA…	p_Firmicutes	c_Clostridia	o_Lachnospirales	f_Lachnospiraceae	g_NA	f_Lachnospiraceae-ASV.7	0	0.144776	0	4.91803	1.31828e-05	0.00749984
TGGGGAATATTGCACAATGGGGGAAACCCTGATGCAGCAACGCCGCGTGAGTGATGACGGCCTTCGGGTTGTAAAGCTCTGTCTTTGGGGACGATAATGACGGTACCCAAGGAGGAAGTCACGGCTAACTACGTGCCAGCAGCCGCGGTAATACGTAGGTGACAAGCGTTATCCGGATTTACTGGGCGTAAAGGGAGCGTAGGCGGATAATTAAGTGGGATGTGAAATACCCGGGCTTAACCTGGGTGCTGCATTCCAAACTGATTATCTAGAGTGCAGGAGAGGAGAGTGGAATTCCTAGTGTAGCGGTGAAATGCGTAGAGATTAGGAAGAACACCAGTGGCGAAGGCGACTCTCTGGACTGTAACTGACGCTGAGGCTCGAAAGCGTGGGGAGCAA…	p_Firmicutes	c_Clostridia	o_Clostridiales	f_Clostridiaceae	g_Clostridium_sensu_stricto_1	g_Clostridium_sensu_stricto_1-ASV	0	0.124595	0	4.91803	1.30379e-05	0.0133453
TCGAGAATCTTCCGCAATGCGCGAAAGCGTGACGGAGCAATGCCGCGTGTCGGATGAAGGCCTTCGGGTTGTAAACGACTGTCGACAGGGACGAACTAATGACGGTACCTGTAGAGGAAGCCACGGCTAACTACGTGCCAGCAGCCGCGGTAATACGTAGGTGGCGAGCGTTGTCCGGATTTATTGGGCGTAAAGGGTCCGTAGGAGGTTTTGCAAGTTTGACGTGAAATCCCGGAGCTCAACTCCGGAACTGCGTTGAAAACTGCAGAACTAGAGTACTGGAGAGGTAAGCGGAATACCAGGTGTAGCGGTGGAATGCGTAGATATCTGGTAGAACACCAAAAGCGAAGGCAGCTTACTGGACAGAGACTGACTCTCAAGGACGAAAGCGTGGGGAGC…	p_Verrucomicrobiota	c_Lentisphaeria	o_Victivallales	f_Victivallaceae	g_NA	f_Victivallaceae-ASV.1	0.0448807	0	2.96296	0	1.29607e-05	0.00796906
TGAGGAATATTGGTCAATGGTCTGACGACTGAACCAGCCATGCCGCGTGAAGGTCACGGCCCTATGGGTCTTAAACTTCTTTTGTAAGGGAGCAATAAGTCCTACGTGTAGGATGATGAGAGTACCTTACGAATAAGCATCGGCTAACTCCGTGCCAGCAGCCGCGGTAATACGGGGGATGCAAGCGTTATCCGGATTTATTGGGTTTAAAGGGTGCGTAGGCGGCATTGTAAGTCAGCGGTGAAATTTCGGAGCTCAACTTCGAACGTGCCGTTGATACTGCAGTGCTAGAATGCGGATGCCGTGGGAGGAATGTGTGGTGTAGCGGTGAAATGCATAGATATCACACAGAACACCGATTGCGAAGGCATCTCACGAATCCGCAATTGACGCTGAGGC…	p_Bacteroidota	c_Bacteroidia	o_Bacteroidales	f_Rikenellaceae	g_Rikenellaceae_RC9_gut_group	g_Rikenellaceae_RC9_gut_group-ASV.10	0	0.0998355	0	3.27869	1.29604e-05	0.0127494
TGGGGAATATTGGGCAATGGGCGAAAGCCTGACCCAGCAACGCCGCGTGAGTGAAGAAGGCCTTCGGGTTGTAAAGCTCTGTTATGCGAGACGAAGGAAGTGACGGTATCGCATAAGGAAGCCCCGGCTAACTACGTGCCAGCAGCCGCGGTAATACGTAGGGGGCGAGCGTTGTCCGGAATGACTGGGCGTAAAGGGCGTGTAGGCGGCCGACTAAGTATGGAGTGAAAGTCCATTTTTCAAGGATGGAATTGCTTTGTAGACTGGATGGCTTGAGTGCGGAAGAGGTAAGTGGAATTCCCAGTGTAGCGGTGAAATGCGTAGAGATTGGGAGGAACACCAGTGGCGAAGGCGACTTACTGGGCCGTAACTGACGCTGAGGCGCGAAAGCGTGGGGAG…	p_Firmicutes	c_Clostridia	o_Christensenellales	f_Christensenellaceae	g_Christensenellaceae_R-7_group	f_Christensenellaceae-ASV.7	0.0213507	0.0550925	0.740741	3.27869	1.2744e-05	0.0110307
TGAGGAATATTGGTCAATGGTCGGAAGACTGAACCAGCCAAGTAGCGTGAAGGATGAAGGTTCTATGGATTGTAAACTTCTTTTATACGGGAATAAAGCCCGCTACGTGTAGCGGTTTGTATGTACCGTATGAATAAGCATCGGCTAACTCCGTGCCAGCAGCCGCGGTAATACGGAGGATGCGAGCGTTATCCGGATTTATTGGGTTTAAAGGGAGCGTAGACGGGATGTTAAGTCAGTTGTGAAAGGCTGCGGCTCAACCGCAGCACTGCAGTTGATACTGGCGTCCTTGAGTGCGGTTGAGGTGTGTGGAATTCGTGGTGTAGCGGTGAAATGCTTAGATATCACGAAGAACTCCGATTGCGAAGGCAGCACACTAAGCCGCTACTGACGTTGAGG…	p_Bacteroidota	c_Bacteroidia	o_Bacteroidales	f_Bacteroidaceae	g_Bacteroides	g_Bacteroides-ASV.10	0.160505	0	5.92593	0	1.26238e-05	0.022737
TGGGGGATATTGCGCAATGGGGGCAACCCTGACGCAGCAACGCCGCGTGAAGGATGACGGTCTTCGGATTGTAAACTTCTTTAAGTGTGGAAGAAATTGACGGTACACACAGAATAAGCCACGGCTAACTACGTGCCAGCAGCCGCGGTAATACGTAGGTGGCGAGCGTTGTCCGGATTTACTGGGTGTAAAGGGCGTGTAGGCGGGATTACAAGTCAGATGTGAAATACCGGGGCTTAACTCCGGGGCTGCATTTGAAACTGTAGTTCTTGAGTGTCGGAGAGGAAAGCGGAATTCCTAGTGTAGCGGTGAAATGCGTAGATATTAGGAGGAACACCAGTGGCGAAGGCGGCTTTCTGGACGATAACTGACGCTGAGGCGCGAAAGTGTGGGGAGCAA…	p_Firmicutes	c_Clostridia	o_Monoglobales	f_Monoglobaceae	g_Monoglobus	g_Monoglobus-ASV.3	0	0.0889757	0	3.27869	1.2486e-05	0.0104015
TAGGGAATATTGCACAATGGGGGAAACCCTGATGCAGCAACGCCACGTGTGGGAAGAAGCATTTCGGTGTGTAAACCACTGTCGTGAGGGAATAAGGCTATTTTTCGGAGTAGTTGAATGTACCTCGAGAGGAAGCACCGGCAAACTTCGTGCCAGCAGCCGCGGTAATACGAGGGGTGCAAGCGTTGTTCGGAATCACTGGGCGTAAAGGGAGCGCAGGCGGAAGCTCAAGCGGATTGTACAATACCGGGGCCCAACCCCGGGCCTGCAGTCCGAACTGGGTTTCTTGGATAGTTCAGGGGCAAGCGGAATTCCTGGTGTAGCGGTGGAATGCGTAGAGATCAGGAAGAACACCGATGGCGAAGGCAGCTTGCTGGGGACTTATCGACGCTCATGCTC…	p_Fibrobacterota	c_Fibrobacteria	o_Fibrobacterales	f_Fibrobacteraceae	g_Fibrobacter	g_Fibrobacter-ASV	0.0449586	0.214077	0.740741	4.09836	1.13846e-05	0.0188892
TGGGGAATATTGCACAATGGGGGAAACCCTGATGCAGCAACGCCGCGTGAGTGATGAAGTATTTCGGTATGTAAAACTCTATCAGCAGGGAAGAAATTGACAGTACCTGACTAAGAAGCCCCGGCTAACTACGTGCCAGCAGCCGCGGTAATACGTAGGGGGCAAGCGTTATCCGGATTTACTGGGTGTAAAGGGAGCGTAGACGGTGATGCAAGTCTGAAGTGAAAGCCCGGGGCTCAACCCCGGGACTGCTTTGGAAACTGTATCACTAGAGTGCAGGAGAGGTAAGCGGAATTCCTAGTGTAGCGGTGAAATGCGTAGATATTAGGAGGAACACCGGTGGCGAAGGCGGCTTACTGGACTGTAACTGACGTTGAGGCTCGAAAGCGTGGGGAGCAA…	p_Firmicutes	c_Clostridia	o_Lachnospirales	f_Lachnospiraceae	g_NA	f_Lachnospiraceae-ASV.9	0.0203596	0.0836099	0.740741	4.09836	1.13611e-05	0.0191496
TGGGGAATATTGGGCAATGGAGGCAACTCTGACCCAGCAACGCCGCGTGAATGATGAAGGTCTTCGGATTGTAAAGTTCTGTGATGGGGGACGAAGAAAGTGACGGTACCCCAATAGCAAGCTACGGCTAACTACGTGCCAGCAGCCGCGGTAATACGTAGGTAGCAAGCGTTGTCCGGAATGACTGGGCGTAAAGGGTGCGTAGGTTGCTTGGCAAGTTGGTGGTGAAATTCCGGGGCTTAACTCCGGCGCTACCACCAAGACTGCTGAGCTTGAGTACAGGAGAGGTAAGTGGAATTCCTAGTGTAGCGGTGGAATGCGTAGATATTAGGAGGAACACCAGTGGCGAAGGCGACTTACTGGCCTGCAACTGACACTGAGGCACGAAAGCGTGGGGAG…	p_Firmicutes	c_Clostridia	o_Clostridia_vadinBB60_group	f_NA	g_NA	o_Clostridia_vadinBB60_group-ASV	0	0.0469479	0	3.27869	1.13322e-05	0.00732814
TAGGGAATCTTCCACAATGGACGAAAGTCTGATGGAGCAACGCCGCGTGAGTGAAGAAGGATTTCGGTTCGTAAAACTCTGTTGTAAGGGAAGAACAAGTACAGTAGTAACTGGCTGTACCTTGACGGTACCTTATTAGAAAGCCACGGCTAACTACGTGCCAGCAGCCGCGGTAATACGTAGGTGGCAAGCGTTGTCCGGAATTATTGGGCGTAAAGCGCGCGCAGGTGGTTTCTTAAGTCTGATGTGAAAGCCCACGGCTCAACCGTGGAGGGTCATTGGAAACTGGGAGACTTGAGTGCAGAAGAGGATAGTGGAATTCCAAGTGTAGCGGTGAAATGCGTAGAGATTTGGAGGAACACCAGTGGCGAAGGCGACTGTCTGGTCTGTAACTGACAC…	p_Firmicutes	c_Bacilli	o_Bacillales	f_Planococcaceae	g_Lysinibacillus	g_Lysinibacillus-ASV	0.141798	0.0372183	2.96296	1.63934	1.05869e-05	0.0141249
TGAGGAATATTGGTCAATGGACGCAAGTCTGAACCAGCCATGCCGCGTGCAGGACGACGGCTCTATGAGTTGTAAACTGCTTTTGTACAAGGGTAAACCCCGATACGTGTATTGGGCTGAAAGTACTGTACGAATAAGGATCGGCTAACTCCGTGCCAGCAGCCGCGGTAATACGGAGGATCCAAGCGTTATCCGGATTTATTGGGTTTAAAGGGTGCGTAGGCGGATTAGTAAGTTAGAGGTGAAAGCTCGGGGCTCAACTCCGGAACTGCCTCTGATACTGCTGATCTAGAGAGTAGATGCGGTAGGCGGAATGTATGGTGTAGCGGTGAAATGCTTAGAGATCATACAGAACACCGATTGCGAAGGCAGCTTACCAAACTATGTCTGACGTTGAGG…	p_Bacteroidota	c_Bacteroidia	o_Bacteroidales	f_Rikenellaceae	g_Alistipes	g_Alistipes-ASV.3	0.0194847	0.0694619	0.740741	3.27869	1.03085e-05	0.00812888
TCGAGAATCTTCGGCAATGGACGAAAGTCTGACCGAGCGACGCCGCGTGTATGACGAAGGTCTTCGGATTGTAAAGTACTGTCGATTAGGCGGAAATGAATGGGGGCTATCCCCTATTTTTGACCTATCATTGGAGGAAGGACGGGCTAAGTTCGTGCCAGCAGCCGCGGTAAGACGAACTGTTCAAACGTTATTCGGAATCACTGGGCTTAAAGGGCGCGTAGGCGGTTTTATAAGCGGGGTTTGAAATCCCTCGGCTCAACCGAGGAACTGGGCTCCGAACTGTAAGACTTGAGTGAAGCAGGGGCAAGCGGAACTTGCGGTGGAGCGGTGAAATGCTTTGATATTGCAAGGAACACCGGTGGCGAAGGCGGCTTGCTTGGCTTTAACTGACGCTGA…	p_Planctomycetota	c_Planctomycetes	o_Pirellulales	f_Pirellulaceae	g_p-1088-a5_gut_group	f_Pirellulaceae-ASV	0.0417863	0.151132	1.48148	4.91803	1.01206e-05	0.0168955
TGGGGAATATTGGGCAATGGGGGAAACCCTGACCCAGCAACGCCGCGTGGAGGAAGAAGGTTTTCGGATCGTAAACTCCTGTCCTCAGGGAAGAGCAGAAGACGGTACCTGAGGAGGAAGCCCCGGCTAACTACGTGCCAGCAGCCGCGGTAATACGTAGGGGGCAAGCGTTGTCCGGAATGATTGGGCGTAAAGGGCGCGTAGGCGGCCTGTTAAGTCTGGAGTGAAAGTCCTGCTTTCAAGGTGGGAATTGCTTTGGATACTGGCGGGCTTGAGTGCAGGAGAGGTAAGTGGAATTCCCAGTGTAGCGGTGAAATGCGTAGAGATTGGGAGGAACACCAGTGGCGAAGGCGACTTACTGGACTGTAACTGACGCTGAGGCGCGAAAGTGTGGGGAGC…	p_Firmicutes	c_Clostridia	o_Christensenellales	f_Christensenellaceae	g_Christensenellaceae_R-7_group	f_Christensenellaceae-ASV.5	0.0356089	0.132134	1.48148	4.09836	9.55046e-06	0.0154027
TAGGGAATCTTCCACAATGGGCGCAAGCCTGATGGAGCAACGCCGCGTGTGTGATGAAGGGTTTCGGCTCGTAAAACACTGTTATAAGAGAAGAACGGCACTGAGAGTAACTGTTCAGTGTGTGACGGTATCTTACCAGAAAGGAACGGCTAAATACGTGCCAGCAGCCGCGGTAATACGTATGTTCCAAGCGTTATCCGGATTTATTGGGCGTAAAGCGAGCGCAGACGGTTATTTAAGTCTGAAGTGAAAGCCCTCAGCTCAACTGAGGAATTGCTTTGGAAACTGGATGACTTGAGTGCAGTAGAGGAAAGTGGAACTCCATGTGTAGCGGTGAAATGCGTAGATATATGGAAGAACACCAGTGGCGAAGGCGGCTTTCTGGACTGTAACTGACGT…	p_Firmicutes	c_Bacilli	o_Lactobacillales	f_Leuconostocaceae	g_Weissella	g_Weissella-ASV	0.0881688	0	2.96296	0	8.59226e-06	0.0100191
TGGGGAATATTGCACAATGGGCGCAAGCCTGATGCAGCGACGCCGCGTGGGGGATGACGGCCTTCGGGTTGTAAACTCCTTTCGCCCACGACGAAGCCCTTCGGGGTGACGGTAGTGGGATAAGAAGCACCGGCTAACTACGTGCCAGCAGCCGCGGTAATACGTAGGGTGCGAGCGTTGTCCGGAATTACTGGGCGTAAAGAGCTCGTAGGTGGTTTGTCGCGTCGTCTGTGAAAGTCCAGCGCTTAACGCTGGGATTGCAGGCGATACGGGCTTACTTGAGTGCTGTAGGGGAGACTGGAATTCCTGGTGTAGCGGTGAAATGCGCAGATATCAGGAGGAACACCAATGGCGAAGGCAGGTCTCTGGGCAGTCACTGACACTGAGGAGCGAAAGCAT…	p_Actinobacteriota	c_Actinobacteria	o_Corynebacteriales	f_Corynebacteriaceae	g_Corynebacterium	g_Corynebacterium-ASV	0.0713559	0	3.7037	0	8.5203e-06	0.00951351
TGGGGAATATTGCGCAATGGGGGGAACCCTGACGCAGCGACGCCGCGTGCGGGACGAAGGCCCTCGGGCCGTAAACCGCTTTCAGCGGGGACGATAGTGACGGTACCCGCAGAAGAAGCCCCGGCTAACTACGTGCCAGCAGCCGCGGTAATACGTAGGGGGCGAGCGTTATCCGGATTCATTGGGCGTAAAGCGCGCGTAGGCGGCCCGGAAAGTCGGGGGTGCAATGCGGGGGCTCAACCCCCGCCTGCCCCCGATACTGCCGGGCTCGGGTCCCGCAGGGGAAGGCGGAACTCCCGGTGTAGCGGTGGAATGCGCAGATATCGGGAGGAACACCGGTGGCGAAGGCGGCCTTCTGGGCGGCGACCGACGCTGAGGCGCGAGAGCAGGGGGAGCGAA…	p_Actinobacteriota	c_Coriobacteriia	o_Coriobacteriales	f_Atopobiaceae	g_NA	f_Atopobiaceae-ASV	0.0544699	0	3.7037	0	7.8982e-06	0.0107522
TGAGGAATATTGGTCAATGGGCGAGAGCCTGAACCAGCCAAGTCGCGTGAGGGATGACGGTCCTACGGATTGTAAACCTCTTTTGTCGGGGAGCAAGAGCTCTACGAGTAGAGTAGTGAGAGTACCCGAAGAAAAAGCATCGGCTAACTCCGTGCCAGCAGCCGCGGTAATACGGAGGATGCGAGCGTTATCCGGATTTATTGGGTTTAAAGGGTGCGTAGGCGGAAGATTAAGTCAGTGGTCAAATCGTGAGGCTCAACCTCATCCAGCCATTGAAACTGGTTTTCTTGAGTGGAAGAGAAGTATGCGGAATGCGTGGTGTAGCGGTGAAATGCATAGATATCACGCAGAACTCCGATTGCGAAGGCAGCATACCGGCTTCCAACTGACGCTGAAGCA…	p_Bacteroidota	c_Bacteroidia	o_Bacteroidales	f_Muribaculaceae	g_NA	f_Muribaculaceae-ASV.8	0.0876492	0	2.96296	0	7.83752e-06	0.00580535
TGGGGAATATTGGGCAATGGGGGAAACCCTGACCCAGCAACGCCGCGTGAAGGAAGAAGGCTTTCGGGTTGTAAACTTCTTTTAGCAGGGACGAAGAACGTGACGGTACCTGCAGAAAAAGCAACGGCTAACTACGTGCCAGCAGCCGCGGTAATACGTAGGTTGCAAGCGTTGTCCGGATTTACTGGGTGTAAAGGGCGTGTAGGCGGAGATGCAAGTCAGGAGTGAAATCCCGGGGCTCAACCCCGGAACTGCTTTTGAAACTGTATCCCTTGAGTGTCGGAGAGGCAAGCGGAATTCCTAGTGTAGCGGTGAAATGCGTAGATATTAGGAGGAACACCAGTGGCGAAGGCGGCTTGCTGGACGATAACTGACGCTGAGGCGCGAAAGCGTGGGGAG…	p_Firmicutes	c_Clostridia	o_Oscillospirales	f_Oscillospiraceae	g_UCG-005	f_Oscillospiraceae-ASV.14	0.155822	0	4.44444	0	7.23279e-06	0.0123545
TGGGGGATATTGCGCAATGGGGGCAACCCTGACGCAGCAACGCCGCGTGAAGGAAGACGGCCTTCGGGTTGTAAACTTCTTTAAGTGTGGAAGAAATTGACGGTACACACAGAATAAGCCACGGCTAACTACGTGCCAGCAGCCGCGGTAATACGTAGGTGGCGAGCGTTGTCCGGATTTACTGGGTGTAAAGGGCGTGTAGGCGGGATTACAAGTCAGATGTGAAATACCGGGGCTTAACTCCGGGGCTGCATTTGAAACTGTAGTTCTTGAGTGTCGGAGAGGAAAGCGGAATTCCTAGTGTAGCGGTGAAATGCGTAGATATTAGGAGGAACACCAGTGGCGAAGGCGGCTTTCTGGACGATAACTGACGCTGAGGCGCGAAAGTGTGGGGAGCAA…	p_Firmicutes	c_Clostridia	o_Monoglobales	f_Monoglobaceae	g_Monoglobus	g_Monoglobus-ASV.4	0	0.0702076	0	3.27869	6.41852e-06	0.00650651
TCGGGAATATTGCGCAATGGAGGAAACTCTGACGCAGTGACGCCGCGTATAGGAAGAAGGTTTTCGGATTGTAAACTATTGTCGTTAGGGAAGAAAAAAATGACAGTACCTAAGGAGGAAGCACCGGCTAACTATGTGCCAGCAGCCGCGGTAATACATAGGGTGCGAGCGTTATCCGGATTTATTGGGTGTAAAGGGTGCGTAGACGGGAATTTAAGTTGGTTGTGAAATCCCTCGGCTCAACCGAGGAACTGCAACCAAAACTGGATTTCTTGAGTACTGGAGAGGAAAGTGGAATTCCTAGTGTAGCGGTGAAATGCGTAGATATTAGGAGGAACACCAGTGGCGAAGGCGACTTTCTGGACAGTAACTGACGTTGAGGCACGAAAGTGTGGGGAG…	p_Firmicutes	c_Clostridia	o_Clostridia_UCG-014	f_NA	g_NA	c_Clostridia-ASV.5	0	0.0892214	0	3.27869	6.40163e-06	0.00693541
TCGAGAATTTTGGGCAATGAGCGAAAGCTTGACCCAGCAATGCCGCGTGCGGGATGAAGGTCTTCGGATTGTAAACCGCTGTCAAGAGGGACGAAATTTGACGGTACCTCTGAAGGAAGCCACGGCTAACTACGTGCCAGCAGCCGCGGTAATACGTAGGTGGCGAGCGTTGTTCGGATTTATTGGGCGTAAAGGGTCCGCAGGTGGTTTGTTAAGTTTGACGTGAAATCCCGAAGCTCAACTTCGGAACTGCGTTGAAAACTGATGAACTCGAGTATCGGAGAGGAGATTGGAATTCCAGGTGTAGCGGTGGAATGCGTAGATATCTGGAAGAACACCGAGAGCGTAGGCAGATCTCTGGACGATTACTGACACTCAGGGACGAAAGCATGGGTAGCA…	p_Verrucomicrobiota	c_Lentisphaeria	o_Victivallales	f_vadinBE97	g_NA	f_vadinBE97-ASV	0.0440606	0	2.96296	0	6.37554e-06	0.00501081
TGGGGAATATTGGGCAATGGGGGCAACCCTGACCCAGCAACGCCGCGTGAAGGAAGAAGGCTTTCGGGTTGTAAACTTCTTTTAGCAGGGACGAAGGACGTGACGGTACCTGCAGAAAAAGCAACGGCTAACTACGTGCCAGCAGCCGCGGTAATACGTAGGTTGCAAGCGTTGTCCGGATTTACTGGGTGTAAAGGGCGTGTAGGCGGAGATGCAAGTTGGGAGTGAAATCCATGGGCTCAACCCATGAACTGCTTTCAAAACTGCATCCCTTGAGTGTCGGAGAGGCAAGCGGAATTCCTAGTGTAGCGGTGAAATGCGTAGATATTAGGAGGAACACCAGTGGCGAAGGCGGCTTGCTGGACGATAACTGACGCTGAGGCGCGAAAGCGTGGGGAG…	p_Firmicutes	c_Clostridia	o_Oscillospirales	f_Oscillospiraceae	g_UCG-005	f_Oscillospiraceae-ASV.12	0.02065	0.136179	0.740741	4.09836	6.11093e-06	0.00739235
TTAGGAATATTCGTCAATGGGGGAAACCCTGAACGAGCAATGCCGCGTGAGTGATGAAGGCCCTATGGGTTGTAAAACTCTGTTGTATGGGAAGAACGGCCATATTAGGAAATGAATATGGAGTGACGGTACCATACCAGAAAGCTCCGGCTAACTACGTGCCAGCAGCCGCGGTAATACGTAGGGAGCGAGCGTTATCCGGATTTATTGGGCGTAAAGCGTGTGTAGGCGGTTTATTAAGTTTAAGATAAAAGCCCGGAGCTCAACTCCGGTTCGTCTTAAAAACTGGTAGACTAGAGTGCGGTAGAGGTAAATGGAATTTCTAGTGTAGCGGTGAAATGCGTAGATATTAGAAGGAACACCAGTGGCGAAGGCGATTTACTGGGCCGTAACTGACGC…	p_Firmicutes	c_Bacilli	o_RF39	f_NA	g_NA	o_RF39-ASV.2	0.111689	0	2.96296	0	5.53172e-06	0.00732854
CTAAGAATATTCCGCAATGGGGGGAACCCTGACGGAGCGACGCCGCGTGGATGAGGAAGGCCGGAAGGTTGTAAAATCCTTTTAGGCGGGAAGAATAAGCATGGCAGGGAATGGCCGTGCGGTGACGGTACCGCCAGAATAAGCAACGGCTAATTACGTGCCAGCAGCCGCGGTAACACGTAAGTTGCGAGCGTTGTTCGGAATTATTGGGCGTAAAGGGTATGTAGGCGGCTGCGAAAGCTTGGCGTGAAAGGCGGGGGCCCAACCCCCGGACTGCGCTGAGAACTGCGCGGCTTGAATTGCTGAAGGGCAGCCGGAATTCCAGGTGTAGGGGTGAAATCTGTAGATATCTGGAAGAACACCAATGGCGAAGGCAGGCTGCTGGCAGACGATTGACGC…	p_Spirochaetota	c_Spirochaetia	o_Spirochaetales	f_Spirochaetaceae	g_Treponema	g_Treponema-ASV.1	0	0.0673231	0	3.27869	5.46419e-06	0.00743663
TAGGGAATTTTCGGCAATGGGGGAAACCCTGACCGAGCAATGCCGCGTGAAGGATGAAGGTTTTAGGATTGTAAACTTCTGTTATAAGGGAAGAAATGTAATTATAGGAAATGATAATTACTTGACGGTACCTTATTAGAAAGCCACGGCTAACTACGTGCCAGCAGCCGCGGTAATACGTAGGTGGCGAGCGTTATCCGGAATTATTGGGCGTAAAGAGTGAGTAGGCGGTTTCTTAAGTTTGAAGTTAAATGGTGTTGCTTAACAATAGCATGCTTTGAAAACTGGGAGACTAGAGTTCGGGAGAGGTTAACGGAATTCCATGTGTAGCGGTGAAATGCGTAGATATATGGAGGAACACCAGTGGCGAAGGCGGTTAACTGGCCCGATACTGACGCT…	p_Firmicutes	c_Bacilli	o_Erysipelotrichales	f_Erysipelatoclostridiaceae	g_UCG-004	f_Erysipelatoclostridiaceae-ASV.1	0	0.0539125	0	4.09836	5.37103e-06	0.00865425
TGGGGAATATTGCACAATGGGGGAAACCCTGATGCAGCAACGCCGCGTGAAGGATGAAGGTTTTCGGATCGTAAACTTCTATCAACAGGGACGAAAAAATGACGGTACCTGAATAAGAAGCCCCGGCTAACTACGTGCCAGCAGCCGCGGTAATACGTAGGGGGCAAGCGTTATCCGGAATTACTGGGTGTAAAGGGAGCGTAGGCGGCATGGTAAGCCAGAAGTGAAAGCCCGCAGCTTAACTGCGAGGATTGCTTTTGGAACTATCAAGCTAGAGTACAGGAGAGGAAAGCGGAATTCCTAGTGTAGCGGTGAAATGCGTAGATATTAGGAAGAACACCAGTGGCGAAGGCGGCTTTCTGGACTGAAACTGACGCTGAGGCTCGAAAGCGTGGGGAG…	p_Firmicutes	c_Clostridia	o_Lachnospirales	f_Lachnospiraceae	g_Lachnospiraceae_UCG-010	f_Lachnospiraceae-ASV.10	0.0731417	0	3.7037	0	5.33415e-06	0.00830188
TGGGGAATATTGGGCAATGGGGGCAACCCTGACCCAGCAACGCCGCGTGAAGGAAGAAGGCTTTCGGGTTGTAAACTTCTTTTACCAGGGACGAAGAAAGTGACGGTACCTGGAGAAAAAGCCACGGCTAACTACGTGCCAGCAGCCGCGGTAATACGTAGGTGGCAAGCGTTGTCCGGATTTACTGGGTGTAAAGGGCGTGTAGGCGGAGTGACAAGTCAGATGTGAAATCTAGGGGCTCAACCCCTAAACTGCATTTGAAACTGTTACCCTTGAGTATCGGAGAGGCAGGCGGAATTCCTAGTGTAGCGGTGAAATGCGTAGATATTAGGAGGAACACCAGTGGCGAAGGCGGCCTGCTGGACGACAACTGACGCTGAGGCGCGAAAGCGTGGGGAG…	p_Firmicutes	c_Clostridia	o_Oscillospirales	f_Oscillospiraceae	g_UCG-005	f_Oscillospiraceae-ASV.8	0.185487	0	2.96296	0	4.83487e-06	0.00706289
TGAGGAATATTGGTCAATGGACGCAAGTCTGAACCAGCCATGCCGCGTGCAGGAAGACGGCTCTATGAGTTGTAAACTGCTTTTGTATGAGGGTAAACCTAGGTACGCGTACCTAGCTGAAAGTATCATACGAATAAGGATCGGCTAACTCCGTGCCAGCAGCCGCGGTAATACGGAGGATCCAAGCGTTATCCGGATTTATTGGGTTTAAAGGGTGCGTAGGCGGTTTGATAAGTTAGAGGTGAAAGCTCGGGGCTCAACTCCGGAACTGCCTCTAATACTGTTGAACTAGAGAGTAGATGCGGTAGGCGGAATGTATGGTGTAGCGGTGAAATGCGTAGAGATCATACAGAACACCGATTGCGAAGGCAGCTTACCAAACTATATCTGACGTTGAGG…	p_Bacteroidota	c_Bacteroidia	o_Bacteroidales	f_Rikenellaceae	g_Alistipes	g_Alistipes-ASV.4	0.092136	0	2.96296	0	4.14623e-06	0.00643228
